# Supplementary material for: From roads to biobanks: Roadkill animals as a valuable source of genetic data
Source: PLoS One. 2023 Dec 7;18(12):e0290836. doi: 10.1371/journal.pone.0290836 (PMC10703236; doi:10.1371/journal.pone.0290836)
Supplement: S1 File — Details of the samples collected during the roadkill survey in the Napo region of Ecuador from 2020 to 2021. (XLSX) [file pone.0290836.s005.xlsx]

## Sheet: DataBase Biobank
ID_sample	Code	Class	Order	Family	Scientific_name	Hours from death	Tissue	Nucleic Acid (ng/µl)	A260	A280	260/280	Xcoordinate	Ycoordinate	UTMzone	Time	Altitude (m)	Landscape	Road
166	D22TB7CER	Reptilia	Squamata	Colubridae	Mastigodryas sp.	0	Brain	19.2	0.385	0.134	2.87	190854	9907426	18M	0.555556	819	Forest_Shrubs	Y de Coca
167	D22TB7CO	Reptilia	Squamata	Colubridae	Mastigodryas sp.	0	Heart	79.2	1.584	0.877	1.81	190854	9907426	18M	0.555556	819	Forest_Shrubs	Y de Coca
168	D22TB7PU	Reptilia	Squamata	Colubridae	Mastigodryas sp.	0	Lung	135.7	2.714	1.473	1.84	190854	9907426	18M	0.555556	819	Forest_Shrubs	Y de Coca
169	D22TB7HI	Reptilia	Squamata	Colubridae	Mastigodryas sp.	0	Liver	92.5	1.85	1.054	1.75	190854	9907426	18M	0.555556	819	Forest_Shrubs	Y de Coca
170	D22TB7INT	Reptilia	Squamata	Colubridae	Mastigodryas sp.	0	Intestine	46.8	0.935	0.529	1.77	190854	9907426	18M	0.555556	819	Forest_Shrubs	Y de Coca
171	D22TB7COND	Reptilia	Squamata	Colubridae	Mastigodryas sp.	0	Blood vessel	8.5	0.171	0.103	1.65	190854	9907426	18M	0.555556	819	Forest_Shrubs	Y de Coca
208	D24TB8INT	Reptilia	Squamata	Dactyloidae	Anolis sp.	0	Intestine	29.9	0.599	0.338	1.77	204144	9882397	18M	0.440972	411	Forest_Forest	Ahuano
209	D24TB8HI	Reptilia	Squamata	Dactyloidae	Anolis sp.	0	Liver	7.1	0.143	0.094	1.52	204144	9882397	18M	0.440972	411	Forest_Forest	Ahuano
210	D24TB8CO	Reptilia	Squamata	Dactyloidae	Anolis sp.	0	Heart	3.1	0.063	0.039	1.6	204144	9882397	18M	0.440972	411	Forest_Forest	Ahuano
211	D24TB8PU	Reptilia	Squamata	Dactyloidae	Anolis sp.	0	Lung	11.5	0.229	0.146	1.57	204144	9882397	18M	0.440972	411	Forest_Forest	Ahuano
222	DXTA1CER	Amphibia	Squamata	Amphisbaenidae	Amphisbaena bassleri	0	Brain	6.9	0.138	0.091	1.51	189871	9906314	18M	0.677083	722	Humansettlement_Shrubs	Y de Coca
223	DXTA1PU	Amphibia	Squamata	Amphisbaenidae	Amphisbaena bassleri	0	Lung	30.7	0.613	0.331	1.85	189871	9906314	18M	0.677083	722	Humansettlement_Shrubs	Y de Coca
224	DXTA1CO	Amphibia	Squamata	Amphisbaenidae	Amphisbaena bassleri	0	Heart	17.1	0.341	0.192	1.78	189871	9906314	18M	0.677083	722	Humansettlement_Shrubs	Y de Coca
225	DXTA1HI	Amphibia	Squamata	Amphisbaenidae	Amphisbaena bassleri	0	Liver	62.8	1.256	0.706	1.78	189871	9906314	18M	0.677083	722	Humansettlement_Shrubs	Y de Coca
226	DXTA1INT	Amphibia	Squamata	Amphisbaenidae	Amphisbaena bassleri	0	Intestine	59.3	1.187	0.664	1.79	189871	9906314	18M	0.677083	722	Humansettlement_Shrubs	Y de Coca
227	DXTA1COND	Amphibia	Squamata	Amphisbaenidae	Amphisbaena bassleri	0	Blood vessel	19.9	0.398	0.215	1.85	189871	9906314	18M	0.677083	722	Humansettlement_Shrubs	Y de Coca
347	D31TB1CER	Reptilia	Squamata	Colubridae	Erythrolamprus aesculapii	0	Brain	0	0	0	0	186066	9875706	18M	0.403472	482	Forest_Shrubs	Arosemena
348	D31TB1CO	Reptilia	Squamata	Colubridae	Erythrolamprus aesculapii	0	Heart	9.6	0.193	0.01	20.23	186066	9875706	18M	0.403472	482	Forest_Shrubs	Arosemena
349	D31TB1PU	Reptilia	Squamata	Colubridae	Erythrolamprus aesculapii	0	Lung	288.4	5.769	3.009	1.92	186066	9875706	18M	0.403472	482	Forest_Shrubs	Arosemena
350	D31TB1HI	Reptilia	Squamata	Colubridae	Erythrolamprus aesculapii	0	Liver	112.9	2.258	1.257	1.8	186066	9875706	18M	0.403472	482	Forest_Shrubs	Arosemena
351	D31TB1INT	Reptilia	Squamata	Colubridae	Erythrolamprus aesculapii	0	Intestine	203.2	4.064	2.53	1.61	186066	9875706	18M	0.403472	482	Forest_Shrubs	Arosemena
352	D31TB1COND	Reptilia	Squamata	Colubridae	Erythrolamprus aesculapii	0	Blood vessel	30.1	0.602	0.279	2.16	186066	9875706	18M	0.403472	482	Forest_Shrubs	Arosemena
423	D35TB17HI	Reptilia	Squamata	Amphisbaenidae	Amphisbaena bassleri	0	Liver	139.8	2.796	1.787	1.56	189468	9905465	18M	0.575694	0	Baresoil_Shrubs	Y de Coca
424	D35TB17COND	Reptilia	Squamata	Amphisbaenidae	Amphisbaena bassleri	0	Blood vessel	2.3	0.046	0.013	3.54	189468	9905465	18M	0.575694	0	Baresoil_Shrubs	Y de Coca
425	D35TB17CO	Reptilia	Squamata	Amphisbaenidae	Amphisbaena bassleri	0	Heart	28	0.56	0.291	1.92	189468	9905465	18M	0.575694	0	Baresoil_Shrubs	Y de Coca
426	D35TB17INT	Reptilia	Squamata	Amphisbaenidae	Amphisbaena bassleri	0	Intestine	47.3	0.947	0.516	1.84	189468	9905465	18M	0.575694	0	Baresoil_Shrubs	Y de Coca
427	D35TB17PU	Reptilia	Squamata	Amphisbaenidae	Amphisbaena bassleri	0	Lung	16.7	0.334	0.182	1.83	189468	9905465	18M	0.575694	0	Baresoil_Shrubs	Y de Coca
464	D31TA3TEJ	Reptilia	Squamata	Colubridae	Atractus sp.	0	Muscle	17.7	0.355	0.179	1.98	184046	9931089	18M	0.410417	2244	Forest_Forest	Cosanga
468	D36TA2TEJ	Amphibia	Gymnophiona	Caecilidae	Caecilia sp.	0	Muscle	10.8	0.216	0.13	1.67	186640	9930409	18M	0.409028	2074	Forest_Forest	Cotundo_Coca
497	D37TAXCER	Reptilia	Squamata	Colubridae	Erythrolamprus guentheri	0	Brain	6.4	0.127	0.078	1.63	189241	9916272	18M	0.386111	1091	Shrubs_Shrubs	Y de Coca
498	D37TAXCOND	Reptilia	Squamata	Colubridae	Erythrolamprus guentheri	0	Blood vessel	10.7	0.214	0.137	1.57	189241	9916272	18M	0.386111	1091	Shrubs_Shrubs	Y de Coca
499	D37TAXHI	Reptilia	Squamata	Colubridae	Erythrolamprus guentheri	0	Liver	35.9	0.717	0.433	1.66	189241	9916272	18M	0.386111	1091	Shrubs_Shrubs	Y de Coca
500	D37TAXINT	Reptilia	Squamata	Colubridae	Erythrolamprus guentheri	0	Intestine	38.6	0.772	0.434	1.78	189241	9916272	18M	0.386111	1091	Shrubs_Shrubs	Y de Coca
501	D37TAXPU	Reptilia	Squamata	Colubridae	Erythrolamprus guentheri	0	Lung	14.3	0.287	0.167	1.72	189241	9916272	18M	0.386111	1091	Shrubs_Shrubs	Y de Coca
502	D37TAXCO	Reptilia	Squamata	Colubridae	Erythrolamprus guentheri	0	Heart	33.8	0.676	0.438	1.54	189241	9916272	18M	0.386111	1091	Shrubs_Shrubs	Y de Coca
94	D18TB14CER	Aves	Passeriformes	Thraupidae	Stilpnia cyanicollis	0	Brain	253.4	5.068	2.774	1.83	182129	9892721	18M	0.541667	553	Humansettlement_Shrubs	IKIAM
95	D18TB14COND	Aves	Passeriformes	Thraupidae	Stilpnia cyanicollis	0	Blood vessel	132.3	2.646	1.476	1.79	182129	9892721	18M	0.541667	553	Humansettlement_Shrubs	IKIAM
335	D30TB6TEJ	Aves				0	Muscle	216.1	4.321	2.322	1.86	189386	9879237	18M	0.416667	516	Forest_Forest	Arosemena
336	D30TB6COND	Aves				0	Blood vessel	728.6	14.572	7.737	1.88	189386	9879237	18M	0.416667	516	Forest_Forest	Arosemena
526	D38TA12CER	Aves	Passeriformes	Turdidae	Turdus serranus	0	Brain	11.7	0.235	0.146	1.61	823558	9959271	17M	0.509722	2823	Shrubs_Shrubs	Papallacta
527	D38TA12HI	Aves	Passeriformes	Turdidae	Turdus serranus	0	Liver	193.1	3.862	2.133	1.81	823558	9959271	17M	0.509722	2823	Shrubs_Shrubs	Papallacta
528	D38TA12SA	Aves	Passeriformes	Turdidae	Turdus serranus	0	Blood	100.1	2.002	1.098	1.82	823558	9959271	17M	0.509722	2823	Shrubs_Shrubs	Papallacta
529	D38TA12CO	Aves	Passeriformes	Turdidae	Turdus serranus	0	Heart	51.8	1.036	0.59	1.76	823558	9959271	17M	0.509722	2823	Shrubs_Shrubs	Papallacta
530	D38TA12PU	Aves	Passeriformes	Turdidae	Turdus serranus	0	Lung	179.8	3.595	1.963	1.83	823558	9959271	17M	0.509722	2823	Shrubs_Shrubs	Papallacta
531	D38TA12INT	Aves	Passeriformes	Turdidae	Turdus serranus	0	Intestine	72.2	1.445	0.817	1.77	823558	9959271	17M	0.509722	2823	Shrubs_Shrubs	Papallacta
73	D17TB5COND	Aves				12	Blood vessel	284.3	5.685	3.217	1.77	210287	9882530	18M	0.470833	385	Forest_Shrubs	Ahuano
74	D17TB5TEJ	Aves				12	Muscle	201.9	4.039	2.192	1.84	210287	9882530	18M	0.470833	385	Forest_Shrubs	Ahuano
284	D27TB10TEJ	Reptilia	Squamata	Amphisbaenidae	Amphisbaena bassleri	12	Muscle	59.4	1.188	0.64	1.86	191169	9908682	18M	0.613889	881	Forest_Shrubs	Y de Coca
371	D32TA4CER	Aves	Passeriformes	Parulidae	Setophaga fusca	12	Brain	7.9	0.157	0.076	2.06	172682	9949677	18M	0.472917	1923	Dispersevegetation_Pasturelands	Papallacta
372	D32TA4PU	Aves	Passeriformes	Parulidae	Setophaga fusca	12	Lung	7.3	0.146	0.081	1.8	172682	9949677	18M	0.472917	1923	Dispersevegetation_Pasturelands	Papallacta
373	D32TA4CO	Aves	Passeriformes	Parulidae	Setophaga fusca	12	Heart	6.2	0.125	0.064	1.94	172682	9949677	18M	0.472917	1923	Dispersevegetation_Pasturelands	Papallacta
374	D32TA4HI	Aves	Passeriformes	Parulidae	Setophaga fusca	12	Liver	68.5	1.369	0.767	1.79	172682	9949677	18M	0.472917	1923	Dispersevegetation_Pasturelands	Papallacta
375	D32TA4INT	Aves	Passeriformes	Parulidae	Setophaga fusca	12	Intestine	4.8	0.096	0.058	1.66	172682	9949677	18M	0.472917	1923	Dispersevegetation_Pasturelands	Papallacta
546	D39TB11INT	Reptilia	Squamata	Colubridae	Dipsas catesbyi	12	Intestine	5.5	0.111	0.074	1.5	197498	9884868	18M	0.446528	429	Croplands_Shrubs	Ahuano
547	D39TB11CO	Reptilia	Squamata	Colubridae	Dipsas catesbyi	12	Heart	10.8	0.215	0.132	1.63	197498	9884868	18M	0.446528	429	Croplands_Shrubs	Ahuano
548	D39TB11HI	Reptilia	Squamata	Colubridae	Dipsas catesbyi	12	Liver	169.5	3.39	1.954	1.73	197498	9884868	18M	0.446528	429	Croplands_Shrubs	Ahuano
549	D39TB11CER	Reptilia	Squamata	Colubridae	Dipsas catesbyi	12	Brain	12.2	0.243	0.141	1.72	197498	9884868	18M	0.446528	429	Croplands_Shrubs	Ahuano
550	D39TB11COND	Reptilia	Squamata	Colubridae	Dipsas catesbyi	12	Blood vessel	124.3	2.485	1.377	1.81	197498	9884868	18M	0.446528	429	Croplands_Shrubs	Ahuano
557	D39TB20COND	Reptilia	Squamata	Colubridae	Dendrophidium sp.	12	Blood vessel	6.9	0.138	0.088	1.57	189959	9913513	18M	0.625	936	Shrubs_Shrubs	Y de Coca
558	D39TB20CER	Reptilia	Squamata	Colubridae	Dendrophidium sp.	12	Brain	9.8	0.196	0.122	1.6	189959	9913513	18M	0.625	936	Shrubs_Shrubs	Y de Coca
559	D39TB20HI	Reptilia	Squamata	Colubridae	Dendrophidium sp.	12	Liver	13.5	0.27	0.168	1.61	189959	9913513	18M	0.625	936	Shrubs_Shrubs	Y de Coca
560	D39TB20PU	Reptilia	Squamata	Colubridae	Dendrophidium sp.	12	Lung	14.1	0.282	0.17	1.66	189959	9913513	18M	0.625	936	Shrubs_Shrubs	Y de Coca
561	D39TB20INT	Reptilia	Squamata	Colubridae	Dendrophidium sp.	12	Intestine	8.8	0.176	0.119	1.48	189959	9913513	18M	0.625	936	Shrubs_Shrubs	Y de Coca
610	D41TB5TEJ	Reptilia	Squamata	Colubridae	Erythrolamprus aesculapii	12	Muscle	135.8	2.716	1.484	1.83	186589	9875977	18M	0.411806	484	Pasturelands_Shrubs	Arosemena
642	D42TB7CER	Aves	Cuculiformes	Cuculidae	Crotophaga ani	12	Brain	5.4	0.109	0.066	1.63	188669	9877800	18M	0.422917	535	Forest_Shrubs	Arosemena
643	D42TB7CO	Aves	Cuculiformes	Cuculidae	Crotophaga ani	12	Heart	117.7	2.354	1.286	1.83	188669	9877800	18M	0.422917	535	Forest_Shrubs	Arosemena
644	D42TB7INT	Aves	Cuculiformes	Cuculidae	Crotophaga ani	12	Intestine	97.7	1.955	1.078	1.81	188669	9877800	18M	0.422917	535	Forest_Shrubs	Arosemena
645	D42TB7HI	Aves	Cuculiformes	Cuculidae	Crotophaga ani	12	Liver	173.9	3.478	1.901	1.83	188669	9877800	18M	0.422917	535	Forest_Shrubs	Arosemena
646	D42TB7PU	Aves	Cuculiformes	Cuculidae	Crotophaga ani	12	Lung	106.4	2.128	1.158	1.84	188669	9877800	18M	0.422917	535	Forest_Shrubs	Arosemena
648	D42TB9TEJ	Reptilia	Squamata	Elapidae	Micrurus lemniscatus	12	Muscle	13.3	0.267	0.161	1.66	189393	9882107	18M	0.434028	479	Forest_Forest	Arosemena
654	D42TB11TEJ	Aves	Passeriformes	Thraupidae	Ramphocelus carbo	12	Muscle	71.3	1.426	0.795	1.79	196286	9884638	18M	0.452083	417	Shrubs_Shrubs	Ahuano
663	D42TB18TEJ	Aves	Cuculiformes	Cuculidae	Crotophaga ani	12	Muscle	34.1	0.682	0.389	1.75	189729	9905731	18M	0.611806	725	Shrubs_Shrubs	Y de Coca
746	D47TB1COND	Reptilia	Squamata	Colubridae	Erythrolamprus aesculapii	12	Blood vessel	7.7	0.154	0.086	1.79	189028	9877687	18M	0.392361	502	Shrubs_Shrubs	Arosemena
747	D47TB1CO	Reptilia	Squamata	Colubridae	Erythrolamprus aesculapii	12	Heart	39.3	0.786	0.436	1.8	189028	9877687	18M	0.392361	502	Shrubs_Shrubs	Arosemena
748	D47TB1CER	Reptilia	Squamata	Colubridae	Erythrolamprus aesculapii	12	Brain	5	0.1	0.052	1.93	189028	9877687	18M	0.392361	502	Shrubs_Shrubs	Arosemena
749	D47TB1INT	Reptilia	Squamata	Colubridae	Erythrolamprus aesculapii	12	Intestine	37.5	0.75	0.409	1.84	189028	9877687	18M	0.392361	502	Shrubs_Shrubs	Arosemena
750	D47TB1HI	Reptilia	Squamata	Colubridae	Erythrolamprus aesculapii	12	Liver	971.6	19.431	10.599	1.83	189028	9877687	18M	0.392361	502	Shrubs_Shrubs	Arosemena
818	D50TB9CER	Aves	Cuculiformes	Cuculidae	Crotophaga ani	12	Brain	23.6	0.472	0.272	1.73	191191	9885353	18M	0.51875	449	Forest_Pasturelands	Misahualli
819	D50TB9HI	Aves	Cuculiformes	Cuculidae	Crotophaga ani	12	Liver	38.1	0.762	0.453	1.68	191191	9885353	18M	0.51875	449	Forest_Pasturelands	Misahualli
820	D50TB9CO	Aves	Cuculiformes	Cuculidae	Crotophaga ani	12	Heart	98.1	1.962	1.084	1.81	191191	9885353	18M	0.51875	449	Forest_Pasturelands	Misahualli
821	D50TB9PU	Aves	Cuculiformes	Cuculidae	Crotophaga ani	12	Lung	95.3	1.906	1.053	1.81	191191	9885353	18M	0.51875	449	Forest_Pasturelands	Misahualli
822	D50TB9INT	Aves	Cuculiformes	Cuculidae	Crotophaga ani	12	Intestine	7.2	0.143	0.093	1.55	191191	9885353	18M	0.51875	449	Forest_Pasturelands	Misahualli
96	D18TB15CO	Reptilia	Squamata	Amphisbaenidae	Amphisbaena bassleri	12	Heart	106.1	2.121	1.193	1.78	189264	9914419	18M	0.619444	960	Croplands_Pasturelands	Y de Coca
97	D18TB15COND	Reptilia	Squamata	Amphisbaenidae	Amphisbaena bassleri	12	Blood vessel	266.6	5.333	2.934	1.82	189264	9914419	18M	0.619444	960	Croplands_Pasturelands	Y de Coca
98	D18TB15HI	Reptilia	Squamata	Amphisbaenidae	Amphisbaena bassleri	12	Liver	211.3	4.227	2.417	1.75	189264	9914419	18M	0.619444	960	Croplands_Pasturelands	Y de Coca
99	D18TB15INT	Reptilia	Squamata	Amphisbaenidae	Amphisbaena bassleri	12	Intestine	229.7	4.595	2.57	1.79	189264	9914419	18M	0.619444	960	Croplands_Pasturelands	Y de Coca
158	D22TB5CER	Reptilia	Squamata	Colubridae	Xenodon rabdocephalus	12	Brain	45.4	0.909	0.49	1.86	210204	9882506	18M	0.452778	392	Forest_Shrubs	Ahuano
159	D22TB5CO	Reptilia	Squamata	Colubridae	Xenodon rabdocephalus	12	Heart	76.8	1.535	0.834	1.84	210204	9882506	18M	0.452778	392	Forest_Shrubs	Ahuano
160	D22TB5PU	Reptilia	Squamata	Colubridae	Xenodon rabdocephalus	12	Lung	203	4.061	2.186	1.86	210204	9882506	18M	0.452778	392	Forest_Shrubs	Ahuano
161	D22TB5HI	Reptilia	Squamata	Colubridae	Xenodon rabdocephalus	12	Liver	87.2	1.745	0.956	1.83	210204	9882506	18M	0.452778	392	Forest_Shrubs	Ahuano
162	D22TB5BA	Reptilia	Squamata	Colubridae	Xenodon rabdocephalus	12	Spleen	23.3	0.466	0.271	1.72	210204	9882506	18M	0.452778	392	Forest_Shrubs	Ahuano
163	D22TB5INT	Reptilia	Squamata	Colubridae	Xenodon rabdocephalus	12	Intestine	105.6	2.112	1.175	1.8	210204	9882506	18M	0.452778	392	Forest_Shrubs	Ahuano
164	D22TB5COND	Reptilia	Squamata	Colubridae	Xenodon rabdocephalus	12	Blood vessel	82.5	1.65	0.908	1.82	210204	9882506	18M	0.452778	392	Forest_Shrubs	Ahuano
212	D24TB9CER	Reptilia	Squamata	Teiidae	Tupinambis cuzcoensis	12	Brain	2.2	0.044	0.028	1.59	207344	9881939	18M	0.447222	381	Forest_Forest	Ahuano
213	D24TB9COND	Reptilia	Squamata	Teiidae	Tupinambis cuzcoensis	12	Blood vessel	18.2	0.364	0.208	1.75	207344	9881939	18M	0.447222	381	Forest_Forest	Ahuano
214	D24TB9HI	Reptilia	Squamata	Teiidae	Tupinambis cuzcoensis	12	Liver	283.4	5.668	3.064	1.85	207344	9881939	18M	0.447222	381	Forest_Forest	Ahuano
215	D24TB9INT	Reptilia	Squamata	Teiidae	Tupinambis cuzcoensis	12	Intestine	346.9	6.938	3.723	1.86	207344	9881939	18M	0.447222	381	Forest_Forest	Ahuano
216	D24TB9PU	Reptilia	Squamata	Teiidae	Tupinambis cuzcoensis	12	Lung	76.1	1.522	0.825	1.84	207344	9881939	18M	0.447222	381	Forest_Forest	Ahuano
456	D36TA3TEJ	Amphibia	Gymnophiona	Caecilidae	Caecilia sp.	12	Muscle	5.8	0.117	0.062	1.87	183996	9931330	18M	0.419444	2209	Forest_Shrubs	Cosanga
457	D36TA3COND	Amphibia	Gymnophiona	Caecilidae	Caecilia sp.	12	Blood vessel	30	0.6	0.331	1.81	183996	9931330	18M	0.419444	2209	Forest_Shrubs	Cosanga
471	D37TB2CER	Reptilia	Squamata	Colubridae	Erythrolamprus aesculapii	12	Brain	8.5	0.169	0.114	1.48	182370	9871585	18M	0.398611	497	Forest_Forest	Arosemena
472	D37TB2CO	Reptilia	Squamata	Colubridae	Erythrolamprus aesculapii	12	Heart	20.4	0.408	0.235	1.74	182370	9871585	18M	0.398611	497	Forest_Forest	Arosemena
473	D37TB2INT	Reptilia	Squamata	Colubridae	Erythrolamprus aesculapii	12	Intestine	42.5	0.85	0.497	1.71	182370	9871585	18M	0.398611	497	Forest_Forest	Arosemena
474	D37TB2HI	Reptilia	Squamata	Colubridae	Erythrolamprus aesculapii	12	Liver	99.9	1.998	1.13	1.77	182370	9871585	18M	0.398611	497	Forest_Forest	Arosemena
475	D37TB2PU	Reptilia	Squamata	Colubridae	Erythrolamprus aesculapii	12	Lung	17.1	0.343	0.213	1.61	182370	9871585	18M	0.398611	497	Forest_Forest	Arosemena
476	D37TB2COND	Reptilia	Squamata	Colubridae	Erythrolamprus aesculapii	12	Blood vessel	94.9	1.898	1.05	1.81	182370	9871585	18M	0.398611	497	Forest_Forest	Arosemena
588	D40TB22COND	Reptilia	Squamata	Colubridae	Chironius monticola	12	Blood vessel	11.9	0.237	0.126	1.89	190548	9912270	18M	0.666667	963	Shrubs_Shrubs	Y de Coca
589	D40TB22INT	Reptilia	Squamata	Colubridae	Chironius monticola	12	Intestine	24.8	0.495	0.285	1.74	190548	9912270	18M	0.666667	963	Shrubs_Shrubs	Y de Coca
633	D41TA12TEJ	Aves	Passeriformes	Tyrannidae	Tyrannus melancholicus	12	Muscle	41.2	0.823	0.465	1.77	180001	9950315	18M	0.634028	1852	Pasturelands_Pasturelands	Chaco
656	D42TB13CER	Aves	Cuculiformes	Cuculidae	Crotophaga ani	12	Brain	33.1	0.662	0.364	1.82	206566	9881982	18M	0.470139	402	Pasturelands_Shrubs	Ahuano
657	D42TB13CO	Aves	Cuculiformes	Cuculidae	Crotophaga ani	12	Heart	148.1	2.961	1.614	1.83	206566	9881982	18M	0.470139	402	Pasturelands_Shrubs	Ahuano
658	D42TB13HI	Aves	Cuculiformes	Cuculidae	Crotophaga ani	12	Liver	77.5	1.549	0.889	1.74	206566	9881982	18M	0.470139	402	Pasturelands_Shrubs	Ahuano
659	D42TB13PU	Aves	Cuculiformes	Cuculidae	Crotophaga ani	12	Lung	373.5	7.47	4.041	1.85	206566	9881982	18M	0.470139	402	Pasturelands_Shrubs	Ahuano
660	D42TB13INT	Aves	Cuculiformes	Cuculidae	Crotophaga ani	12	Intestine	164.4	3.287	1.828	1.8	206566	9881982	18M	0.470139	402	Pasturelands_Shrubs	Ahuano
695	D44TA4HI	Mammalia	Didelphimorphia	Didelphidae	Didelphis marsupialis	12	Liver	433.5	8.67	4.691	1.85	830273	9954642	17M	0.484028	2465	Shrubs_Shrubs	Papallacta
696	D44TA4PU	Mammalia	Didelphimorphia	Didelphidae	Didelphis marsupialis	12	Lung	463.9	9.278	4.974	1.87	830273	9954642	17M	0.484028	2465	Shrubs_Shrubs	Papallacta
697	D44TA4INT	Mammalia	Didelphimorphia	Didelphidae	Didelphis marsupialis	12	Intestine	138.9	2.777	1.575	1.76	830273	9954642	17M	0.484028	2465	Shrubs_Shrubs	Papallacta
761	D47TA7TEJ	Aves	Columbiformes	Columbidae	Columba livia	12	Muscle	5.1	0.103	0.071	1.45	182807	9952913	18M	0.583333	1734	Pasturelands_Pasturelands	Chaco
199	D23TA1COND	Amphibia	Gymnophiona	Caecilidae	Caecilia sp.	12	Blood vessel	75.8	1.515	0.818	1.85	183118	9933496	18M	0.395833	2070	Forest_Pasturelands	Cosanga
200	D23TA1TEJ	Amphibia	Gymnophiona	Caecilidae	Caecilia sp.	12	Muscle	58.5	1.169	0.628	1.86	183118	9933496	18M	0.395833	2070	Forest_Pasturelands	Cosanga
261	D26TB6HI	Reptilia	Squamata	Colubridae	Dipsas indica	12	Liver	430.6	8.612	4.963	1.74	208674	9882048	18M	0.438194	420	Forest_Forest	Ahuano
262	D26TB6CER	Reptilia	Squamata	Colubridae	Dipsas indica	12	Brain	90	1.8	0.997	1.81	208674	9882048	18M	0.438194	420	Forest_Forest	Ahuano
263	D26TB6CO	Reptilia	Squamata	Colubridae	Dipsas indica	12	Heart	87	1.74	0.955	1.82	208674	9882048	18M	0.438194	420	Forest_Forest	Ahuano
264	D26TB6INT	Reptilia	Squamata	Colubridae	Dipsas indica	12	Intestine	13.7	0.275	0.198	1.39	208674	9882048	18M	0.438194	420	Forest_Forest	Ahuano
421	D35TB15COND	Reptilia	Squamata	Colubridae	Phrynonax shropshirei	12	Blood vessel	19.7	0.393	0.21	1.87	186514	9894571	18M	0.553472	532	Croplands_Humansettlements	Y de Coca
655	D42TB12TEJ	Aves	Passeriformes	Thraupidae	Ramphocelus carbo	12	Muscle	19.3	0.386	0.217	1.77	197391	9884904	18M	0.457639	440	Shrubs_Shrubs	Ahuano
837	D50TA11TEJ	Mammalia	Rodentia	Sciuridae	Notosciurus granatensis	12	Muscle	62.5	1.251	0.669	1.87	181073	9948132	18M	0.654861	1863	Forest_Shrubs	Cosanga
148	D21TB8HI	Reptilia	Squamata	Amphisbaenidae	Amphisbaena bassleri	12	Liver	203.4	4.068	2.262	1.8	191260	9909251	18M	0.590278	897	Shrubs_Shrubs	Y de Coca
149	D21TB8INT	Reptilia	Squamata	Amphisbaenidae	Amphisbaena bassleri	12	Intestine	224.4	4.489	2.419	1.86	191260	9909251	18M	0.590278	897	Shrubs_Shrubs	Y de Coca
150	D21TB8COND	Reptilia	Squamata	Amphisbaenidae	Amphisbaena bassleri	12	Blood vessel	172.4	3.448	1.885	1.83	191260	9909251	18M	0.590278	897	Shrubs_Shrubs	Y de Coca
202	D23TA3TEJ	Mammalia	Didelphimorphia	Didelphidae	Didelphis marsupialis	12	Muscle	64.1	1.283	0.708	1.81	181070	9948622	18M	0.426389	1888	Shrubs	Cosanga
203	D23TA4TEJ	Mammalia	Didelphimorphia	Didelphidae	Didelphis pernigra	12	Muscle	27.5	0.551	0.302	1.82	830173	9954601	17M	0.459028	2468	Shrubs_ShrubsP	Papallacta
304	D28TA8CER	Aves	Cuculiformes	Cuculidae	Crotophaga ani	12	Brain	72.1	1.443	0.739	1.95	185435	9955891	18M	0.473611	1617	Humansettlement_Pasturelands	Chaco
305	D28TA8PU	Aves	Cuculiformes	Cuculidae	Crotophaga ani	12	Lung	399.7	7.995	4.283	1.87	185435	9955891	18M	0.473611	1617	Humansettlement_Pasturelands	Chaco
306	D28TA8CO	Aves	Cuculiformes	Cuculidae	Crotophaga ani	12	Heart	128.3	2.567	1.376	1.86	185435	9955891	18M	0.473611	1617	Humansettlement_Pasturelands	Chaco
307	D28TA8HI	Aves	Cuculiformes	Cuculidae	Crotophaga ani	12	Liver	276.7	5.535	2.901	1.91	185435	9955891	18M	0.473611	1617	Humansettlement_Pasturelands	Chaco
308	D28TA8INT	Aves	Cuculiformes	Cuculidae	Crotophaga ani	12	Intestine	305.7	6.115	3.327	1.84	185435	9955891	18M	0.473611	1617	Humansettlement_Pasturelands	Chaco
353	D31TB2CER	Reptilia	Squamata	Colubridae	Erythrolamprus aesculapii	12	Brain	41.4	0.827	0.369	2.24	187037	9875830	18M	0.407639	474	Humansettlement_Shrubs	Arosemena
354	D31TB2COND	Reptilia	Squamata	Colubridae	Erythrolamprus aesculapii	12	Blood vessel	10	0.2	0.12	1.66	187037	9875830	18M	0.407639	474	Humansettlement_Shrubs	Arosemena
437	D35TA12TEJ	Reptilia	Squamata	Colubridae	Atractus sp.	12	Muscle	21.6	0.432	0.263	1.64	187574	9963024	18M	0.646528	1547	Humansettlement_Humansettlement	Chaco
465	D35TA9CO	Reptilia	Squamata	Colubridae	Atractus sp.	12	Heart	230.6	4.611	2.482	1.86	185912	9956680	18M	0.599306	1594	Pasturelands_Pasturelands	Chaco
466	D35TA9HI	Reptilia	Squamata	Colubridae	Atractus sp.	12	Liver	11.7	0.235	0.126	1.87	185912	9956680	18M	0.599306	1594	Pasturelands_Pasturelands	Chaco
637	D42TB5PU	Reptilia	Squamata	Colubridae	Atractus elaps	12	Lung	148.3	2.965	1.63	1.82	187393	9876509	18M	0.413889	540	Forest_Shrubs	Arosemena
638	D42TB5HI	Reptilia	Squamata	Colubridae	Atractus elaps	12	Liver	85.9	1.718	0.952	1.81	187393	9876509	18M	0.413889	540	Forest_Shrubs	Arosemena
639	D42TB5CER	Reptilia	Squamata	Colubridae	Atractus elaps	12	Brain	43.3	0.866	0.483	1.79	187393	9876509	18M	0.413889	540	Forest_Shrubs	Arosemena
640	D42TB5CO	Reptilia	Squamata	Colubridae	Atractus elaps	12	Heart	14.4	0.287	0.156	1.84	187393	9876509	18M	0.413889	540	Forest_Shrubs	Arosemena
649	D42TB10CER	Reptilia	Squamata	Colubridae	Dipsas indica	12	Brain	13.4	0.267	0.154	1.74	191216	9884303	18M	0.44375	429	Croplands_Shrubs	Ahuano
650	D42TB10CO	Reptilia	Squamata	Colubridae	Dipsas indica	12	Heart	108	2.161	1.181	1.83	191216	9884303	18M	0.44375	429	Croplands_Shrubs	Ahuano
651	D42TB10COND	Reptilia	Squamata	Colubridae	Dipsas indica	12	Blood vessel	169.5	3.391	1.852	1.83	191216	9884303	18M	0.44375	429	Croplands_Shrubs	Ahuano
652	D42TB10HI	Reptilia	Squamata	Colubridae	Dipsas indica	12	Liver	125.9	2.517	1.472	1.71	191216	9884303	18M	0.44375	429	Croplands_Shrubs	Ahuano
653	D42TB10INT	Reptilia	Squamata	Colubridae	Dipsas indica	12	Intestine	32.9	0.657	0.468	1.4	191216	9884303	18M	0.44375	429	Croplands_Shrubs	Ahuano
792	D49TB5TEJ	Aves	Passeriformes	Icteridae	Psarocolius angustifrons	12	Muscle	27.5	0.55	0.321	1.71	189304	9883710	18M	0.424306	449	Shrubs_Shrubs	Arosemena
48	D13TB7CER	Reptilia	Squamata	Colubridae	Atractus elaps	12	Brain	45	0.9	0.515	1.75	194656	9884141	18M	0.425694	424	Forest_Shrubs	Ahuano
49	D13TB7CO	Reptilia	Squamata	Colubridae	Atractus elaps	12	Heart	227.9	4.558	2.483	1.84	194656	9884141	18M	0.425694	424	Forest_Shrubs	Ahuano
50	D13TB7COND	Reptilia	Squamata	Colubridae	Atractus elaps	12	Blood vessel	244.7	4.894	2.662	1.84	194656	9884141	18M	0.425694	424	Forest_Shrubs	Ahuano
51	D13TB7HI	Reptilia	Squamata	Colubridae	Atractus elaps	12	Liver	179.4	3.588	1.972	1.82	194656	9884141	18M	0.425694	424	Forest_Shrubs	Ahuano
52	D13TB7INT	Reptilia	Squamata	Colubridae	Atractus elaps	12	Intestine	388.1	7.762	4.171	1.86	194656	9884141	18M	0.425694	424	Forest_Shrubs	Ahuano
53	D13TB7PU	Reptilia	Squamata	Colubridae	Atractus elaps	12	Lung	213.5	4.27	2.332	1.83	194656	9884141	18M	0.425694	424	Forest_Shrubs	Ahuano
201	D23TA2TEJ	Mammalia	Didelphimorphia	Didelphidae	Didelphis pernigra	12	Muscle	56.8	1.136	0.62	1.83	179810	9938112	18M	0.405556	1893	Shrubs	Cosanga
277	D27TB2TEJ	Amphibia	Anura	Bufonidae	Rhinella marina	12	Muscle	13.8	0.276	0.146	1.89	201853	9883812	18M	0.414583	473	Forest_Forest	Ahuano
56	D14TB4CO	Aves				12	Heart	90.8	1.816	1.02	1.78	182312	9871314	18M	0.415278	497	Pasturelands_Shrubs	Arosemena
57	D14TB4TEJ	Aves				12	Muscle	279.3	5.586	3.08	1.81	182312	9871314	18M	0.415278	497	Pasturelands_Shrubs	Arosemena
112	D19TA3TEJ	Reptilia	Squamata	Colubridae	Atractus sp.	12	Muscle	529.4	10.587	5.769	1.84	184147	9932049	18M	0.429167	2167	Shrubs_ShrubsP	Cosanga
129	D20TB4CER	Aves	Passeriformes	Hirundinidae	Notiochelidon cyanoleuca	12	Brain	146.2	2.925	1.585	1.84	189606	9881849	18M	0.402778	494	Forest_Shrubs	Arosemena
130	D20TB4CO	Aves	Passeriformes	Hirundinidae	Notiochelidon cyanoleuca	12	Heart	93.3	1.866	1.016	1.84	189606	9881849	18M	0.402778	494	Forest_Shrubs	Arosemena
134	D20TB10CER	Reptilia	Squamata	Colubridae	Atractus elaps	12	Brain	107.8	2.157	1.181	1.83	207414	9881929	18M	0.463194	397	Forest_Forest	Ahuano
135	D20TB10CO	Reptilia	Squamata	Colubridae	Atractus elaps	12	Heart	142	2.841	1.568	1.81	207414	9881929	18M	0.463194	397	Forest_Forest	Ahuano
136	D20TB10PU	Reptilia	Squamata	Colubridae	Atractus elaps	12	Lung	75.1	1.502	0.854	1.76	207414	9881929	18M	0.463194	397	Forest_Forest	Ahuano
137	D20TB10HI	Reptilia	Squamata	Colubridae	Atractus elaps	12	Liver	103.7	2.074	1.213	1.71	207414	9881929	18M	0.463194	397	Forest_Forest	Ahuano
138	D20TB10BA	Reptilia	Squamata	Colubridae	Atractus elaps	12	Spleen	20.3	0.406	0.241	1.68	207414	9881929	18M	0.463194	397	Forest_Forest	Ahuano
139	D20TB10COND	Reptilia	Squamata	Colubridae	Atractus elaps	12	Blood vessel	59.1	1.182	0.657	1.8	207414	9881929	18M	0.463194	397	Forest_Forest	Ahuano
140	D20TB10INT	Reptilia	Squamata	Colubridae	Atractus elaps	12	Intestine	295	5.9	3.269	1.8	207414	9881929	18M	0.463194	397	Forest_Forest	Ahuano
156	D22TB3TEJ	Reptilia	Squamata	Viperidae	Bothrops atrox	12	Muscle	507.4	10.148	5.422	1.87	200766	9883581	18M	0.423611	411	Forest_Forest	Ahuano
193	D23TB4CER	Reptilia	Squamata	Colubridae	Dipsas indica	12	Brain	4.1	0.081	0.045	1.8	187612	9876871	18M	0.402778	536	Forest_Forest	Arosemena
194	D23TB4COND	Reptilia	Squamata	Colubridae	Dipsas indica	12	Blood vessel	16.9	0.339	0.198	1.71	187612	9876871	18M	0.402778	536	Forest_Forest	Arosemena
278	D27TB3TEJ	Aves	Picidae	Piciformes	Celeus elegans	12	Muscle	68.8	1.377	0.811	1.7	202177	9883707	18M	0.419444	457	Forest_Forest	Ahuano
292	D28TB5COND	Reptilia	Squamata	Colubridae	Clelia clelia	12	Blood vessel	98.1	1.963	1.073	1.83	207203	9881968	18M	0.459028	406	Forest_Forest	Ahuano
294	D28TB7PU	Reptilia	Squamata	Amphisbaenidae	Amphisbaena bassleri	12	Lung	11.3	0.226	0.154	1.46	189134	9902995	18M	0.579167	655	Shrubs_Shrubs	Y de Coca
317	D29TB5CER	Reptilia	Squamata	Colubridae		12	Brain	2.9	0.058	0.025	2.34	194524	9884046	18M	0.447222	422	Croplands_Shrubs	Ahuano
318	D29TB5INT	Reptilia	Squamata	Colubridae		12	Intestine	40.5	0.81	0.465	1.74	194524	9884046	18M	0.447222	422	Croplands_Shrubs	Ahuano
319	D29TB5COND	Reptilia	Squamata	Colubridae		12	Blood vessel	14.6	0.293	0.151	1.94	194524	9884046	18M	0.447222	422	Croplands_Shrubs	Ahuano
320	D29TB5HI	Reptilia	Squamata	Colubridae		12	Liver	127.4	2.548	1.398	1.82	194524	9884046	18M	0.447222	422	Croplands_Shrubs	Ahuano
321	D29TB5CO	Reptilia	Squamata	Colubridae		12	Heart	61.5	1.23	0.669	1.84	194524	9884046	18M	0.447222	422	Croplands_Shrubs	Ahuano
337	D30TB7TEJ	Aves				12	Muscle	36.9	0.738	0.42	1.76	189656	9881697	18M	0.424306	498	Pasturelands_Shrubs	Arosemena
358	D31TB8CER	Reptilia	Squamata	Colubridae	Oxybelis fulgidus	12	Brain	12.5	0.25	0.131	1.91	201765	9883839	18M	0.451389	461	Forest_Forest	Ahuano
359	D31TB8COND	Reptilia	Squamata	Colubridae	Oxybelis fulgidus	12	Blood vessel	37.4	0.747	0.402	1.86	201765	9883839	18M	0.451389	461	Forest_Forest	Ahuano
360	D31TB8INT	Reptilia	Squamata	Colubridae	Oxybelis fulgidus	12	Intestine	251.7	5.034	2.711	1.86	201765	9883839	18M	0.451389	461	Forest_Forest	Ahuano
369	D32TA1TEJ	Aves	Passeriformes	Fringillidae	Spinus magellanicus	12	Muscle	77	1.54	0.833	1.85	179126	9941227	18M	0.424306	1868	Dispersevegetation_Pasturelands	Cosanga
407	D35TB1COND	Reptilia	Squamata	Colubridae	Clelia clelia	12	Blood vessel	535.1	10.701	5.923	1.81	189549	9881112	18M	0.365972	529	Forest_Pasturelands	Arosemena
411	D35TB7TEJ	Aves				12	Muscle	53	1.06	0.588	1.8	190744	9884400	18M	0.422222	432	Baresoil_Croplands	Ahuano
415	D35TB12CO	Reptilia	Squamata	Colubridae	Xenodon rabdocephalus	12	Heart	122.4	2.448	1.336	1.83	208391	9881964	18M	0.474306	418	Forest_Shrubs	Ahuano
416	D35TB12HI	Reptilia	Squamata	Colubridae	Xenodon rabdocephalus	12	Liver	93.4	1.869	1.02	1.83	208391	9881964	18M	0.474306	418	Forest_Shrubs	Ahuano
417	D35TB12COND	Reptilia	Squamata	Colubridae	Xenodon rabdocephalus	12	Blood vessel	47.9	0.958	0.526	1.82	208391	9881964	18M	0.474306	418	Forest_Shrubs	Ahuano
418	D35TB12INT	Reptilia	Squamata	Colubridae	Xenodon rabdocephalus	12	Intestine	169.7	3.394	1.846	1.84	208391	9881964	18M	0.474306	418	Forest_Shrubs	Ahuano
431	D35TA2TEJ	Amphibia	Gymnophiona	Caecilidae	Caecilia sp.	12	Muscle	5.5	0.109	0.049	2.21	180902	9947950	18M	0.425	1875	Forest_Shrubs	Cosanga
435	D35TA8TEJ	Amphibia	Gymnophiona	Caecilidae	Caecilia sp.	12	Muscle	2.9	0.058	0.021	2.71	174592	9948988	18M	0.525694	1961	Pasturelands_Shrubs	Papallacta
438	D35TA13TEJ	Reptilia	Squamata	Colubridae	Atractus orcesi	12	Muscle	38.6	0.772	0.43	1.8	185299	9931262	18M	0.704861	2184	Forest_Shrubs	Chaco
452	D36TB14TEJ	Reptilia	Squamata	Colubridae	Erythrolamprus breviceps	12	Muscle	11.9	0.238	0.13	1.84	189264	9905165	18M	0.602778	712	Forest_Shrubs	Y de Coca
453	D36TB15TEJ	Reptilia	Squamata	Boidae	Boa constrictor	12	Muscle	46.2	0.923	0.496	1.86	186462	9894857	18M	0.621528	537	Shrubs_Shrubs	Y de Coca
455	D36TA1TEJ	Amphibia	Gymnophiona	Caecilidae	Caecilia sp.	12	Muscle	7.9	0.158	0.086	1.83	187123	9929584	18M	0.402778	2028	Forest_Forest	Cotundo_Coca
470	D36TB14COND	Reptilia	Squamata	Colubridae	Erythrolamprus breviceps	12	Blood vessel	64.4	1.288	0.733	1.76	189264	9905165	18M	0.602778	712	Forest_Shrubs	Y de Coca
515	D38TA1TEJ	Amphibia	Gymnophiona	Caecilidae	Caecilia sp.	12	Muscle	23.8	0.477	0.275	1.73	183327	9933258	18M	0.40625	2084	Pasturelands_Shrubs	Cosanga
516	D38TA2TEJ	Amphibia	Gymnophiona	Caecilidae	Caecilia sp.	12	Muscle	26.7	0.534	0.301	1.78	183318	9933271	18M	0.406944	2081	Pasturelands_Shrubs	Cosanga
518	D38TA4TEJ	Amphibia	Gymnophiona	Caecilidae	Caecilia sp.	12	Muscle	26.4	0.529	0.286	1.85	181595	9935537	18M	0.416667	1955	Pasturelands_Pasturelands	Cosanga
519	D38TA5TEJ	Amphibia	Gymnophiona	Caecilidae	Caecilia sp.	12	Muscle	10.7	0.214	0.131	1.63	180604	9936151	18M	0.420139	1953	Pasturelands_Shrubs	Cosanga
520	D38TA6TEJ	Amphibia	Gymnophiona	Caecilidae	Caecilia sp.	12	Muscle	13.7	0.273	0.161	1.69	179945	9937670	18M	0.427083	1908	Pasturelands_Shrubs	Cosanga
521	D38TA7TEJ	Amphibia	Gymnophiona	Caecilidae	Caecilia sp.	12	Muscle	4.8	0.095	0.058	1.64	179774	9939034	18M	0.43125	1886	Forest_Shrubs	Cosanga
522	D38TA8TEJ	Aves				12	Muscle	11	0.221	0.138	1.6	179607	9939760	18M	0.435417	1911	Dispersevegetation_Shrubs	Cosanga
523	D38TA9INT	Amphibia	Gymnophiona	Caecilidae	Caecilia sp.	12	Intestine	10.1	0.203	0.135	1.5	179136	9941482	18M	0.440972	1868	Shrubs_Shrubs	Cosanga
524	D38TA9COND	Amphibia	Gymnophiona	Caecilidae	Caecilia sp.	12	Blood vessel	20.8	0.416	0.241	1.73	179136	9941482	18M	0.440972	1868	Shrubs_Shrubs	Cosanga
535	D38TA21TEJ	Amphibia	Gymnophiona	Caecilidae	Caecilia sp.	12	Muscle	4.5	0.091	0.06	1.51	183620	9933197	18M	0.702083	2108	Pasturelands_Pasturelands	Cosanga
536	D38TA22TEJ	Amphibia	Gymnophiona	Caecilidae	Caecilia sp.	12	Muscle	48.8	0.977	0.568	1.72	183643	9933198	18M	0.703472	2106	Pasturelands_Pasturelands	Cosanga
537	D39TB1TEJ	Mammalia	Didelphimorphia	Didelphidae	Didelphis marsupialis	12	Muscle	87.5	1.75	0.976	1.79	189524	9883118	18M	0.364583	457	Pasturelands_Shrubs	Arosemena
539	D39TB3TEJ	Reptilia	Squamata	Viperidae	Bothrops atrox	12	Muscle	5.4	0.109	0.071	1.54	189459	9879764	18M	0.375694	558	Shrubs_Shrubs	Arosemena
569	D39TA19INT	Aves	Passeriformes	Thraupidae	Tangara parzudakii	12	Intestine	6.9	0.137	0.1	1.37	180781	9948906	18M	0.593056	1913	Shrubs_Shrubs	Cosanga
570	D39TA19PU	Aves	Passeriformes	Thraupidae	Tangara parzudakii	12	Lung	278.9	5.579	3.026	1.84	180781	9948906	18M	0.593056	1913	Shrubs_Shrubs	Cosanga
571	D39TA19HI	Aves	Passeriformes	Thraupidae	Tangara parzudakii	12	Liver	23.8	0.475	0.31	1.54	180781	9948906	18M	0.593056	1913	Shrubs_Shrubs	Cosanga
572	D39TA19CO	Aves	Passeriformes	Thraupidae	Tangara parzudakii	12	Heart	124.2	2.484	1.362	1.82	180781	9948906	18M	0.593056	1913	Shrubs_Shrubs	Cosanga
573	D39TA19CER	Aves	Passeriformes	Thraupidae	Tangara parzudakii	12	Brain	62.2	1.244	0.694	1.79	180781	9948906	18M	0.593056	1913	Shrubs_Shrubs	Cosanga
574	D40TB1TEJ	Amphibia	Anura	Bufonidae	Rhinella marina	12	Muscle	0	0	0	0	189477	9883284	18M	0.372917	460	Croplands_Shrubs	Arosemena
600	D40TA18TEJ	Reptilia	Squamata	Colubridae	Atractus sp.	12	Muscle	4.9	0.099	0.056	1.76	190756	9967714	18M	0.559028	1589	Shrubs_Shrubs	Chaco
693	D44TA3TEJ	Amphibia	Gymnophiona	Caecilidae	Caecilia sp.	12	Muscle	92.3	1.846	1.044	1.77	180970	9948076	18M	0.440278	1867	Forest_Shrubs	Cosanga
709	D45TB11TEJ	Reptilia	Squamata	Colubridae	Clelia clelia	12	Muscle	62	1.24	0.774	1.6	211941	9880435	18M	0.465972	392	Forest_Shrubs	Ahuano
711	D45TB13TEJ	Mammalia	Rodentia			12	Muscle	78.2	1.563	0.851	1.84	193024	9885060	18M	0.513889	447	Shrubs_Shrubs	Misahualli
713	D45TB15TEJ	Reptilia	Squamata	Colubridae	Erythrolamprus reginae	12	Muscle	11.1	0.221	0.136	1.63	190035	9917922	18M	0.497917	1156	Shrubs_Shrubs	Y de Coca
715	D45TA1TEJ	Mammalia	Didelphimorphia	Didelphidae	Didelphis marsupialis	12	Muscle	73.4	1.468	0.819	1.79	189884	9919453	18M	0.38125	1199	Shrubs_Shrubs	Cotundo_Coca
716	D45TA2TEJ	Reptilia	Squamata	Colubridae		12	Muscle	5.5	0.11	0.052	2.12	189431	9920399	18M	0.385417	1198	Shrubs_Shrubs	Cotundo_Coca
720	D45TA6TEJ	Mammalia	Didelphimorphia	Didelphidae	Didelphis pernigra	12	Muscle	24.1	0.481	0.254	1.89	190967	9966878	18M	0.497917	1718	Forest_Shrubs	Chaco
724	D46TB6CER	Aves	Passeriformes	Turdidae	Turdus ignobilis	12	Brain	7.9	0.159	0.089	1.78	189480	9880980	18M	0.413194	521	Forest_Shrubs	Arosemena
725	D46TB6CO	Aves	Passeriformes	Turdidae	Turdus ignobilis	12	Heart	294.6	5.892	3.2	1.84	189480	9880980	18M	0.413194	521	Forest_Shrubs	Arosemena
726	D46TB6HI	Aves	Passeriformes	Turdidae	Turdus ignobilis	12	Liver	44.1	0.882	0.507	1.74	189480	9880980	18M	0.413194	521	Forest_Shrubs	Arosemena
727	D46TB6PU	Aves	Passeriformes	Turdidae	Turdus ignobilis	12	Lung	298.9	5.978	3.213	1.86	189480	9880980	18M	0.413194	521	Forest_Shrubs	Arosemena
728	D46TB6INT	Aves	Passeriformes	Turdidae	Turdus ignobilis	12	Intestine	501.3	10.027	5.421	1.85	189480	9880980	18M	0.413194	521	Forest_Shrubs	Arosemena
731	D46TB9TEJ	Aves				12	Muscle	100.5	2.01	1.102	1.82	196076	9884627	18M	0.436806	422	Shrubs_Shrubs	Ahuano
733	D46TB11TEJ	Reptilia	Squamata	Colubridae		12	Muscle	4.3	0.086	0.055	1.55	210285	9882537	18M	0.475694	389	Forest_Shrubs	Ahuano
740	D46TB20TEJ	Aves	Passeriformes	Turdidae	Turdus ignobilis	12	Muscle	248.1	4.963	2.72	1.82	191324	9908080	18M	0.653472	872	Pastureslands_Shrubs	Y de Coca
741	D46TA1TEJ	Mammalia	Didelphimorphia	Didelphidae		12	Muscle	110.1	2.203	1.186	1.86	187143	9924019	18M	0.393056	1387	Shrubs_Shrubs	Cotundo_Coca
742	D46TA3TEJ	Mammalia	Rodentia			12	Muscle	60.6	1.212	0.662	1.83	188357	9928289	18M	0.409028	1897	Forest_Forest	Cotundo_Coca
751	D47TB2TEJ	Reptilia	Squamata	Elapidae	Micrurus lemniscatus	12	Muscle	28	0.559	0.318	1.76	186516	9876056	18M	0.403472	481	Shrubs_Shrubs	Arosemena
752	D47TB3TEJ	Aves	Cathartiformes	Cathartidae	Coragyps atratus	12	Muscle	50.5	1.01	0.549	1.84	184520	9874098	18M	0.411806	484	Pasturelands_Shrubs	Arosemena
764	D48TB1TEJ	Mammalia	Didelphimorphia	Didelphidae	Didelphis marsupialis	12	Muscle	36.6	0.731	0.387	1.89	189532	9879452	18M	0.388194	527	Forest_Shrubs	Arosemena
772	D48TA1TEJ	Reptilia	Squamata	Colubridae	Erythrolamprus sp.	12	Muscle	17.6	0.351	0.209	1.68	187077	9922301	18M	0.388194	1290	Shrubs_Shrubs	Cotundo_Coca
774	D48TA3INT	Amphibia	Gymnophiona	Caecilidae	Caecilia sp.	12	Intestine	4.2	0.084	0.062	1.37	188475	9925102	18M	0.402778	1522	Forest_Shrubs	Cotundo_Coca
775	D48TA3HI	Amphibia	Gymnophiona	Caecilidae	Caecilia sp.	12	Liver	123.8	2.476	1.374	1.8	188475	9925102	18M	0.402778	1522	Forest_Shrubs	Cotundo_Coca
776	D48TA3CO	Amphibia	Gymnophiona	Caecilidae	Caecilia sp.	12	Heart	17.3	0.345	0.205	1.68	188475	9925102	18M	0.402778	1522	Forest_Shrubs	Cotundo_Coca
782	D48TA12HI	Reptilia	Squamata	Elapidae	Atractus elaps	12	Liver	131.9	2.637	1.487	1.77	190964	9967760	18M	0.525694	1648	Forest_Forest	Chaco
787	D49TB3CER	Aves	Cuculiformes	Cuculidae	Crotophaga ani	12	Brain	22.1	0.443	0.25	1.77	189369	9880215	18M	0.415278	537	Forest_Shrubs	Arosemena
788	D49TB3HI	Aves	Cuculiformes	Cuculidae	Crotophaga ani	12	Liver	55.3	1.105	0.629	1.76	189369	9880215	18M	0.415278	537	Forest_Shrubs	Arosemena
789	D49TB3CO	Aves	Cuculiformes	Cuculidae	Crotophaga ani	12	Heart	97.3	1.946	1.078	1.81	189369	9880215	18M	0.415278	537	Forest_Shrubs	Arosemena
790	D49TB3PU	Aves	Cuculiformes	Cuculidae	Crotophaga ani	12	Lung	64.5	1.29	0.71	1.82	189369	9880215	18M	0.415278	537	Forest_Shrubs	Arosemena
791	D49TB3INT	Aves	Cuculiformes	Cuculidae	Crotophaga ani	12	Intestine	6	0.12	0.083	1.45	189369	9880215	18M	0.415278	537	Forest_Shrubs	Arosemena
796	D49TB13TEJ	Reptilia	Squamata	Teiidae	Ameiva ameiva	12	Muscle	13.8	0.277	0.162	1.71	203522	9884729	18M	0.495139	413	Shrubs_Shrubs	Misahualli
797	D49TB14CER	Aves	Strigiformes	Strigidae	Glaucidium brasilianum	12	Brain	11.8	0.236	0.14	1.69	194357	9883933	18M	0.510417	421	Shrubs_Shrubs	Misahualli
798	D49TB14CO	Aves	Strigiformes	Strigidae	Glaucidium brasilianum	12	Heart	155.5	3.111	1.704	1.83	194357	9883933	18M	0.510417	421	Shrubs_Shrubs	Misahualli
799	D49TB14HI	Aves	Strigiformes	Strigidae	Glaucidium brasilianum	12	Liver	58.8	1.176	0.664	1.77	194357	9883933	18M	0.510417	421	Shrubs_Shrubs	Misahualli
800	D49TB14INT	Aves	Strigiformes	Strigidae	Glaucidium brasilianum	12	Intestine	13.7	0.275	0.163	1.68	194357	9883933	18M	0.510417	421	Shrubs_Shrubs	Misahualli
802	D49TB18TEJ	Aves				12	Muscle	84.6	1.691	0.947	1.79	189134	9903724	18M	0.655556	684	Pasturelands_Pasturelands	Y de Coca
806	D49TA4TEJ	Aves				12	Muscle	28.6	0.573	0.323	1.77	189396	9926940	18M	0.413194	1652	Forest_Shrubs	Cotundo_Coca
817	D50TB8TEJ	Reptilia	Squamata	Boidae	Corallus hortulanus	12	Muscle	17.1	0.343	0.205	1.68	211558	9879444	18M	0.482639	400	Shrubs_Shrubs	Ahuano
836	D50TA10TEJ	Aves	Cuculiformes	Cuculidae	Crotophaga ani	12	Muscle	15	0.301	0.184	1.64	178949	9948598	18M	0.647917	1897	Pasturelands_Shrubs	Cosanga
24	D12TB2	Mammalia	Didelphimorphia	Didelphidae	Didelphis marsupialis	18	Muscle	41.5	0.829	0.464	1.79	188197	9877829	18 M	0.386806	562	Pasturelands_Shrubs	Arosemena
115	D19TA7TEJ	Mammalia	Rodentia			18	Muscle	346.2	6.924	3.724	1.86	181070	9948588	18M	0.467361	1891	Shrubs_ShrubsP	Cosanga
18	D12TB14	Mammalia	Didelphimorphia	Didelphidae	Didelphis marsupialis	24	Muscle	9.3	0.185	0.123	1.51	191162	9908431	18 M	0.597222	885	Croplands_Croplands	Cotundo_coca
21	D12TB16COND	Reptilia	Squamata	Amphisbaenidae	Amphisbaena bassleri	24	Blood vessel	57.6	1.152	0.648	1.78	189833	9917331	18 M	0.620139	1146	Shrubs_Shrubs	Cotundo_coca
22	D12TB16HI	Reptilia	Squamata	Amphisbaenidae	Amphisbaena bassleri	24	Liver	185.1	3.702	2.058	1.8	189833	9917331	18 M	0.620139	1146	Shrubs_Shrubs	Cotundo_coca
23	D12TB16INT	Reptilia	Squamata	Amphisbaenidae	Amphisbaena bassleri	24	Intestine	102.6	2.053	1.202	1.71	189833	9917331	18 M	0.620139	1146	Shrubs_Shrubs	Cotundo_coca
45	D13TB2COND	Reptilia	Squamata	Elapidae	Micrurus lemniscatus	24	Blood vessel	246.5	4.93	2.656	1.86	189335	9879213	18M	0.369444	511	Shrubs_Shrubs	Arosemena
47	D13TB6	Reptilia	Squamata	Elapidae	Micrurus sp.	24	Muscle	59.4	1.189	0.56	2.12	193861	9884046	18 M	0.420833	428	Humansettlement_Humansettlement	Ahuano
55	D14TB1TEJ	Reptilia	Squamata	Boidae	Boa constrictor	24	Muscle	23.2	0.463	0.279	1.66	189495	9882061	18M	0.388889	486	Forest_Forest	Arosemena
58	D15TA2CER	Reptilia	Squamata	Colubridae	Clelia clelia	24	Brain	23.1	0.462	0.285	1.62	180932	9951098	18M	0.466667	1822	Pasturelands_Pasturelands	Chaco
59	D15TA2CO	Reptilia	Squamata	Colubridae	Clelia clelia	24	Heart	110.1	2.203	1.222	1.8	180932	9951098	18M	0.466667	1822	Pasturelands_Pasturelands	Chaco
60	D15TA2COND	Reptilia	Squamata	Colubridae	Clelia clelia	24	Blood vessel	266.4	5.327	2.934	1.82	180932	9951098	18M	0.466667	1822	Pasturelands_Pasturelands	Chaco
61	D15TA2HI	Reptilia	Squamata	Colubridae	Clelia clelia	24	Liver	389.6	7.793	4.372	1.78	180932	9951098	18M	0.466667	1822	Pasturelands_Pasturelands	Chaco
62	D15TA2INT	Reptilia	Squamata	Colubridae	Clelia clelia	24	Intestine	360.8	7.217	3.942	1.83	180932	9951098	18M	0.466667	1822	Pasturelands_Pasturelands	Chaco
63	D15TA2PU	Reptilia	Squamata	Colubridae	Clelia clelia	24	Lung	306.2	6.123	3.342	1.83	180932	9951098	18M	0.466667	1822	Pasturelands_Pasturelands	Chaco
65	D15TB4COND	Aves	Passeriformes	Hirundinidae	Notiochelidon cyanoleuca	24	Blood vessel	106.6	2.131	1.163	1.83	191923	9884321	18M	0.45	431	Pasturelands_Shrubs	Ahuano
66	D16TB6CER	Reptilia	Squamata	Colubridae		24	Brain	125.1	2.503	1.463	1.71	207751	9881819	18M	0.493056	404	Forest_Forest	Ahuano
67	D16TB6COND	Reptilia	Squamata	Colubridae		24	Blood vessel	168.1	3.362	1.864	1.8	207751	9881819	18M	0.493056	404	Forest_Forest	Ahuano
68	D16TB6INT	Reptilia	Squamata	Colubridae		24	Intestine	30.4	0.609	0.366	1.66	207751	9881819	18M	0.493056	404	Forest_Forest	Ahuano
70	D17TA3TEJ	Mammalia	Didelphimorphia	Didelphidae	Didelphis pernigra	24	Muscle	3.8	0.076	0.061	1.24	166059	9952710	18M	0.458333	2360	Shrubs_ShrubsP	Papallacta
80	D18TA3CER	Aves	Passeriformes	Emberizidae		24	Brain	77	1.541	0.868	1.77	181534	9935553	18M	0.416667	1955	Pasturelands_Shrubs	Cosanga
81	D18TA3CO	Aves	Passeriformes	Emberizidae		24	Heart	44.1	0.882	0.483	1.83	181534	9935553	18M	0.416667	1955	Pasturelands_Shrubs	Cosanga
82	D18TA3HI	Aves	Passeriformes	Emberizidae		24	Liver	94.2	1.884	1.067	1.76	181534	9935553	18M	0.416667	1955	Pasturelands_Shrubs	Cosanga
83	D18TA3INT	Aves	Passeriformes	Emberizidae		24	Intestine	88.9	1.778	1.033	1.72	181534	9935553	18M	0.416667	1955	Pasturelands_Shrubs	Cosanga
85	D18TA3PU	Aves	Passeriformes	Emberizidae		24	Lung	79	1.58	0.892	1.77	181534	9935553	18M	0.416667	1955	Pasturelands_Shrubs	Cosanga
101	D18TB2TEJ	Amphibia	Anura	Bufonidae	Rhaebo sp.	24	Muscle	6.8	0.137	0.088	1.55	189389	9880839	18M	0.364583	527	Forest_Forest	Arosemena
104	D18TB6TEJ	Amphibia	Anura	Bufonidae	Rhinella marina	24	Muscle	4.8	0.096	0.062	1.55	194427	9883984	18M	0.415972	426	Shrubs_Shrubs	Ahuano
106	D18TB8TEJ	Amphibia	Anura	Bufonidae	Rhinella marina	24	Muscle	5.2	0.103	0.085	1.22	198372	9884001	18M	0.429167	420	Croplands_Shrubs	Ahuano
107	D18TB9TEJ	Amphibia	Anura	Bufonidae	Rhinella marina	24	Muscle	0.7	0.014	0.005	3.14	201544	9883909	18M	0.436111	465	Forest_Forest	Ahuano
110	D19TA1TEJ	Amphibia	Gymnophiona	Caecilidae	Caecilia sp.	24	Muscle	55.7	1.114	0.56	1.99	189481	9927870	18M	0.40625	1700	Pasturelands_ShrubsP	Cotundo_Coca
111	D19TA2TEJ	Aves				24	Muscle	143.5	2.87	1.6	1.79	187080	9927710	18M	0.413889	1810	Shrubs_ShrubsP	Cotundo_Coca
113	D19TA4TEJ	Aves	Apodiformes	Trochilidae		24	Muscle	436.6	8.731	4.708	1.85	184134	9932154	18M	0.434722	2157	Dispersevegetation_Shrubs	Cosanga
114	D19TA5TEJ	Aves				24	Muscle	62.7	1.254	0.699	1.79	182167	9935045	18M	0.442361	1976	Pasturelands_Pasturelands	Cosanga
124	D19TB6TEJ	Reptilia	Squamata	Colubridae		24	Muscle	23.4	0.467	0.275	1.7	204316	9882125	18M	0.431944	417	Forest_Forest	Ahuano
131	D20TB5COND	Amphibia	Gymnophiona	Amphisbaenidae	Amphisbaena bassleri	24	Blood vessel	0	0	0	0	190244	9884336	18M	0.409722	437	Croplands_Humansettlement	Ahuano
143	D21TB2SA	Aves	Passeriformes	Thraupidae	Tangara sp.	24	Blood	112.3	2.246	1.242	1.81	184383	9873907	18M	0.399306	487	Humansettlement_Shrubs	Arosemena
144	D21TB3TEJ	Reptilia	Squamata	Colubridae	Chironius multiventris	24	Muscle	16.7	0.334	0.188	1.78	189349	9880819	18M	0.422917	528	Forest_Shrubs	Arosemena
145	D21TB4SA	Aves	Passeriformes	Troglodytidae	Troglodytes aedon	24	Blood	175.8	3.517	1.94	1.81	193960	9884009	18M	0.436806	428	Humansettlement_Humansettlement	Ahuano
146	D21TB5HI	Amphibia	Anura	Bufonidae	Rhinella marina	24	Liver	583.8	11.677	6.306	1.85	204023	9882592	18M	0.452083	416	Croplands_Croplands	Ahuano
173	D22TB10TEJ	Reptilia	Squamata	Colubridae	Chironius sp.	24	Muscle	5.2	0.103	0.069	1.49	189687	9913394	18M	0.590278	919	Shrubs_Shrubs	Y de Coca
181	D22TA10TEJ	Reptilia	Squamata	Colubridae	Chironius monticola	24	Muscle	6.7	0.135	0.078	1.72	179308	9940842	18M	0.595139	1879	Pasturelands_Shrubs	Cosanga
195	D23TB5TEJ	Amphibia	Anura	Bufonidae	Rhinella marina	24	Muscle	4.9	0.099	0.071	1.39	200720	9883551	18M	0.428472	406	Forest_Forest	Ahuano
196	D23TB6TEJ	Amphibia	Anura	Bufonidae	Rhinella marina	24	Muscle	8.4	0.168	0.102	1.65	211664	9882420	18M	0.444444	382	Croplands_Croplands	Ahuano
197	D23TB7TEJ	Aves				24	Muscle	130.8	2.615	1.444	1.81	189175	9903942	18M	0.607639	675	Dispersevegetation_Pasturelands	Y de Coca
204	D23TA5TEJ	Mammalia	Carnivora	Memphitidae	Conepatus semistriatus	24	Muscle	36.6	0.732	0.42	1.74	823137	9959140	17M	0.481944	2836	Forest_Pasturelands	Papallacta
206	D24TB4COND	Reptilia	Squamata	Colubridae	Chironius sp.	24	Blood vessel	16.7	0.333	0.098	3.42	193432	9884121	18M	0.417361	434	Croplands_Shrubs	Ahuano
217	D24TB10TEJ	Reptilia	Squamata	Colubridae	Atractus sp.	24	Muscle	317.2	6.343	3.397	1.87	211881	9880424	18M	0.465278	404	Forest_Forest	Ahuano
218	D24TB11HI	Reptilia	Squamata	Teiidae	Ameiva ameiva	24	Liver	188.5	3.77	2.037	1.85	203538	9884080	18M	0.481944	416	Forest_Shrubs	Misahualli
219	D24TB11COND	Reptilia	Squamata	Teiidae	Ameiva ameiva	24	Blood vessel	9.6	0.192	0.127	1.51	203538	9884080	18M	0.481944	416	Forest_Shrubs	Misahualli
229	D25TB2TEJ	Aves	Passeriformes	Emberizidae	Zonotrichia capensis	24	Muscle	91.3	1.826	1.001	1.82	189019	9878806	18M	0.403472	487	Croplands_Shrubs	Arosemena
236	D25TB6CER	Reptilia	Squamata	Elapidae	Micrurus ornatissimus	24	Brain	0.7	0.014	0.005	2.68	198144	9884221	18M	0.4375	426	Forest_Forest	Ahuano
237	D25TB6CO	Reptilia	Squamata	Elapidae	Micrurus ornatissimus	24	Heart	5.6	0.112	0.066	1.7	198144	9884221	18M	0.4375	426	Forest_Forest	Ahuano
238	D25TB6PU	Reptilia	Squamata	Elapidae	Micrurus ornatissimus	24	Lung	97.6	1.952	1.057	1.85	198144	9884221	18M	0.4375	426	Forest_Forest	Ahuano
239	D25TB6COND	Reptilia	Squamata	Elapidae	Micrurus ornatissimus	24	Blood vessel	0.4	0.008	0.002	3.1	198144	9884221	18M	0.4375	426	Forest_Forest	Ahuano
240	D25TB6HI	Reptilia	Squamata	Elapidae	Micrurus ornatissimus	24	Liver	18.9	0.377	0.253	1.49	198144	9884221	18M	0.4375	426	Forest_Forest	Ahuano
241	D25TB6INT	Reptilia	Squamata	Elapidae	Micrurus ornatissimus	24	Intestine	345.8	6.917	3.716	1.86	198144	9884221	18M	0.4375	426	Forest_Forest	Ahuano
245	D25TB11TEJ	Aves				24	Muscle	75.3	1.506	0.847	1.78	188657	9901515	18M	0.592361	638	Shrubs_Shrubs	Y de Coca
247	D25TB13TEJ	Reptilia	Squamata	Amphisbaenidae	Amphisbaena bassleri	24	Muscle	190.6	3.813	2.084	1.83	191275	9907932	18M	0.605556	866	Humansettlement_Shrubs	Y de Coca
265	D26TB7TEJ	Aves				24	Muscle	40.5	0.811	0.47	1.73	205248	9882113	18M	0.4625	405	Forest_Pasturelands	Ahuano
279	D27TB4TEJ	Aves	Strigiformes	Strigidae	Megascops choliba	24	Muscle	6.3	0.126	0.074	1.72	209103	9882180	18M	0.445139	396	Forest_Forest	Ahuano
285	D27TA1TEJ	Mammalia	Didelphimorphia	Didelphidae	Didelphis marsupialis	24	Muscle	141.8	2.836	1.546	1.83	189323	9928146	18M	0.395833	1807	Forest_ShrubsP	Cotundo_Coca
286	D27TA2TEJ	Mammalia	Didelphimorphia	Didelphidae	Didelphis pernigra	24	Muscle	7.2	0.145	0.087	1.66	180386	9946619	18M	0.438889	1854	Forest_Shrubs	Cosanga
288	D28TB4CER	Reptilia	Squamata	Colubridae	Drymarchon corais	24	Brain	3.2	0.064	0.027	2.36	211965	9882101	18M	0.447917	380	Croplands_Croplands	Ahuano
289	D28TB4CO	Reptilia	Squamata	Colubridae	Drymarchon corais	24	Heart	58.2	1.164	0.661	1.76	211965	9882101	18M	0.447917	380	Croplands_Croplands	Ahuano
290	D28TB4HI	Reptilia	Squamata	Colubridae	Drymarchon corais	24	Liver	26.4	0.528	0.307	1.72	211965	9882101	18M	0.447917	380	Croplands_Croplands	Ahuano
291	D28TB4COND	Reptilia	Squamata	Colubridae	Drymarchon corais	24	Blood vessel	35.4	0.708	0.395	1.79	211965	9882101	18M	0.447917	380	Croplands_Croplands	Ahuano
293	D28TB6TEJ	Reptilia	Squamata	Amphisbaenidae	Amphisbaena bassleri	24	Muscle	172.7	3.455	1.955	1.77	186829	9892700	18M	0.564583	519	Shrubs_Shrubs	Y de Coca
297	D28TA1TEJ	Reptilia	Squamata	Colubridae	Siphlophis compressus	24	Muscle	179.5	3.591	1.946	1.84	188028	9921253	18M	0.384722	1199	Shrubs_Shrubs	Cotundo_Coca
298	D28TA2TEJ	Mammalia	Didelphimorphia	Didelphidae	Didelphis marsupialis	24	Muscle	118.9	2.377	1.297	1.83	189621	9927174	18M	0.395833	1692	Forest_Forest	Cotundo_Coca
299	D28TA3TEJ	Aves	Passeriformes	Hirundinidae	Notiochelidon cyanoleuca	24	Muscle	228.2	4.565	2.459	1.86	180853	9935740	18M	0.421528	1933	Dispersevegetation_Humansettlement	Cosanga
300	D28TA4TEJ	Aves				24	Muscle	93.7	1.873	1.032	1.82	180336	9945851	18M	0.438194	1861	Forest_Shrubs	Cosanga
313	D29TB1TEJ	Amphibia	Anura	Bufonidae	Rhinella marina	24	Muscle	6.2	0.124	0.07	1.77	189064	9877976	18M	0.4	474	Forest_Pasturelands	Arosemena
314	D29TB2TEJ	Reptilia	Squamata	Colubridae	Siphlophis compressus	24	Muscle	26.6	0.532	0.299	1.78	189073	9884339	18M	0.411806	441	Forest_Shrubs	Ahuano
326	D30TB1TEJ	Aves				24	Muscle	253.1	5.061	2.744	1.84	187976	9877741	18M	0.375	575	Forest_Shrubs	Arosemena
328	D30TB3TEJ	Aves				24	Muscle	421.5	8.429	4.526	1.86	182756	9872052	18M	0.389583	491	Dispersevegetation_Forest	Arosemena
329	D30TB4TEJ	Reptilia	Squamata	Elapidae	Micrurus lemniscatus	24	Muscle	7.3	0.146	0.092	1.59	182589	9871914	18M	0.394444	492	Dispersevegetation_Shrubs	Arosemena
330	D30TB5CER	Aves	Strigiformes	Strigidae	Megascops choliba	24	Brain	111.5	2.231	1.092	2.04	183791	9873286	18M	0.402083	484	Dispersevegetation_Dispersevegetation	Arosemena
331	D30TB5CO	Aves	Strigiformes	Strigidae	Megascops choliba	24	Heart	273.6	5.472	2.985	1.83	183791	9873286	18M	0.402083	484	Dispersevegetation_Dispersevegetation	Arosemena
332	D30TB5HI	Aves	Strigiformes	Strigidae	Megascops choliba	24	Liver	692.1	13.842	7.643	1.81	183791	9873286	18M	0.402083	484	Dispersevegetation_Dispersevegetation	Arosemena
333	D30TB5PU	Aves	Strigiformes	Strigidae	Megascops choliba	24	Lung	129	2.581	1.409	1.83	183791	9873286	18M	0.402083	484	Dispersevegetation_Dispersevegetation	Arosemena
334	D30TB5INT	Aves	Strigiformes	Strigidae	Megascops choliba	24	Intestine	190.8	3.816	2.1	1.82	183791	9873286	18M	0.402083	484	Dispersevegetation_Dispersevegetation	Arosemena
338	D30TB8TEJ	Mammalia	Rodentia			24	Muscle	68.2	1.364	0.734	1.86	190997	9884321	18M	0.435417	434	Croplands_Croplands	Ahuano
340	D30TB10CER	Aves	Passeriformes	Turdidae	Turdus ignobilis	24	Brain	27.9	0.558	0.308	1.81	199062	9884489	18M	0.492361	415	Humansettlement_Croplands	Misahualli
341	D30TB10CO	Aves	Passeriformes	Turdidae	Turdus ignobilis	24	Heart	23	0.461	0.257	1.8	199062	9884489	18M	0.492361	415	Humansettlement_Croplands	Misahualli
342	D30TB10HI	Aves	Passeriformes	Turdidae	Turdus ignobilis	24	Liver	354.5	7.09	3.928	1.8	199062	9884489	18M	0.492361	415	Humansettlement_Croplands	Misahualli
343	D30TB10PU	Aves	Passeriformes	Turdidae	Turdus ignobilis	24	Lung	9.6	0.193	0.102	1.89	199062	9884489	18M	0.492361	415	Humansettlement_Croplands	Misahualli
344	D30TB10INT	Aves	Passeriformes	Turdidae	Turdus ignobilis	24	Intestine	665	13.299	7.207	1.85	199062	9884489	18M	0.492361	415	Humansettlement_Croplands	Misahualli
345	D30TA1TEJ	Mammalia	Rodentia			24	Muscle	21.5	0.429	0.249	1.73	178229	9949673	18M	0.438194	1794	Humansettlement_Pasturelands	Chaco
363	D31TA2HI	Mammalia	Didelphimorphia	Didelphidae	Didelphis pernigra	24	Liver	531.3	10.625	5.972	1.78	187039	9930351	18M	0.400694	2045	Forest_Forest	Cotundo_Coca
366	D32TB1TEJ	Amphibia	Anura	Bufonidae	Rhinella marina	24	Muscle	23.6	0.472	0.263	1.79	198649	9884565	18M	0.461806	414	Croplands_Croplands	Misahualli
370	D32TA2TEJ	Reptilia	Squamata	Colubridae	Dipsas klebbai	24	Muscle	486.1	9.722	5.214	1.86	179379	9942427	18M	0.430556	1855	Dispersevegetation_Pasturelands	Cosanga
378	D32TA7TEJ	Mammalia	Carnivora	Memphitidae	Conepatus semistriatus	24	Muscle	160	3.199	1.758	1.82	825699	9958268	17M	0.517361	2687	Forest_Forest	Papallacta
379	D33TB1TEJ	Mammalia	Didelphimorphia	Didelphidae	Didelphis marsupialis	24	Muscle	149.9	2.999	1.63	1.84	189202	9877828	18M	0.386806	480	Forest_Shrubs	Arosemena
380	D33TB2TEJ	Reptilia	Squamata	Colubridae		24	Muscle	2.2	0.043	0.014	3.16	184629	9874225	18M	0.397917	484	Forest_Forest	Arosemena
381	D33TB3TEJ	Reptilia	Squamata	Colubridae	Dipsas catesbyi	24	Muscle	3.3	0.066	0.029	2.3	182915	9872190	18M	0.402778	493	Forest_Pasturelands	Arosemena
382	D33TB4TEJ	Aves				24	Muscle	65.3	1.306	0.705	1.85	189368	9880798	18M	0.423611	534	Forest_Forest	Arosemena
383	D33TB5TEJ	Amphibia	Anura	Bufonidae	Rhinella marina	24	Muscle	7.8	0.156	0.076	2.05	198210	9884143	18M	0.440972	422	Forest_Shrubs	Ahuano
391	D33TA2TEJ	Reptilia	Squamata	Leptotyphlopidae	Trilepida anthracina	24	Muscle	11.7	0.233	0.128	1.82	189289	9926643	18M	0.396528	1617	Shrubs_Shrubs	Cotundo_Coca
392	D33TA3TEJ	Mammalia	Didelphimorphia	Didelphidae	Didelphis marsupialis	24	Muscle	37	0.74	0.413	1.79	186562	9931374	18M	0.414583	2126	Forest_Forest	Cotundo_Coca
393	D33TA4TEJ	Aves				24	Muscle	55	1.1	0.599	1.84	179773	9939000	18M	0.436111	1884	Forest_Pasturelands	Cosanga
394	D33TA5TEJ	Amphibia	Gymnophiona	Caecilidae	Caecilia sp.	24	Muscle	56.2	1.124	0.62	1.81	180969	9948099	18M	0.451389	1869	Forest_Shrubs	Cosanga
395	D33TA6TEJ	Amphibia	Gymnophiona	Caecilidae	Caecilia sp.	24	Muscle	51.2	1.023	0.557	1.84	180196	9950470	18M	0.466667	1854	Pasturelands_Pasturelands	Chaco
396	D34TA1TEJ	Mammalia	Didelphimorphia	Didelphidae	Didelphis pernigra	24	Muscle	38.7	0.774	0.501	1.54	178695	9948605	18M	0.44375	1903	Humansettlement_Pasturelands	Cosanga
397	D34TA2TEJ	Reptilia	Squamata	Colubridae	Dipsas klebbai	24	Muscle	77.6	1.551	0.835	1.86	179183	9949937	18M	0.45625	1861	Shrubs_Shrubs	Chaco
398	D34TA4TEJ	Reptilia	Squamata	Colubridae	Clelia clelia	24	Muscle	145.7	2.915	1.56	1.87	183703	9954229	18M	0.468056	1708	Humansettlement_Pasturelands	Chaco
401	D34TA7CER	Aves	Passeriformes	Corvidae	Cyanocorax yncas	24	Brain	1.6	0.032	0.014	2.31	184472	9955334	18M	0.530556	1647	Pasturelands_Pasturelands	Chaco
402	D34TA7CO	Aves	Passeriformes	Corvidae	Cyanocorax yncas	24	Heart	32.1	0.641	0.353	1.82	184472	9955334	18M	0.530556	1647	Pasturelands_Pasturelands	Chaco
403	D34TA7PU	Aves	Passeriformes	Corvidae	Cyanocorax yncas	24	Lung	4.1	0.083	0.049	1.69	184472	9955334	18M	0.530556	1647	Pasturelands_Pasturelands	Chaco
404	D34TA7INT	Aves	Passeriformes	Corvidae	Cyanocorax yncas	24	Intestine	41.7	0.834	0.462	1.8	184472	9955334	18M	0.530556	1647	Pasturelands_Pasturelands	Chaco
405	D34TA7HI	Aves	Passeriformes	Corvidae	Cyanocorax yncas	24	Liver	263.4	5.268	3.052	1.73	184472	9955334	18M	0.530556	1647	Pasturelands_Pasturelands	Chaco
406	D34TA7COND	Aves	Passeriformes	Corvidae	Cyanocorax yncas	24	Blood vessel	49.5	0.991	0.546	1.82	184472	9955334	18M	0.530556	1647	Pasturelands_Pasturelands	Chaco
419	D35TB13TEJ	Amphibia	Anura	Bufonidae	Rhinella marina	24	Muscle	29.5	0.59	0.398	1.48	196514	9885523	18M	0.495139	447	Croplands_Shrubs	Misahualli
422	D35TB16TEJ	Aves				24	Muscle	10.2	0.205	0.104	1.97	186964	9898350	18M	0.561806	565	Humansettlement_Shrubs	Y de Coca
434	D35TA7TEJ	Aves	Passeriformes	Turdidae	Turdus serranus	24	Muscle	25.7	0.514	0.268	1.92	820656	9958593	17M	0.4875	2949	Shrubs_Shrubs	Papallacta
439	D36TB1COND	Reptilia	Squamata	Colubridae	Dipsas catesbyi	24	Blood vessel	39.6	0.793	0.421	1.88	189169	9883938	18M	0.365972	474	Forest_Shrubs	Arosemena
440	D36TB1HI	Reptilia	Squamata	Colubridae	Dipsas catesbyi	24	Liver	340.2	6.805	4.015	1.69	189169	9883938	18M	0.365972	474	Forest_Shrubs	Arosemena
441	D36TB1CER	Reptilia	Squamata	Colubridae	Dipsas catesbyi	24	Brain	6	0.12	0.053	2.25	189169	9883938	18M	0.365972	474	Forest_Shrubs	Arosemena
442	D36TB1INT	Reptilia	Squamata	Colubridae	Dipsas catesbyi	24	Intestine	35.7	0.715	0.415	1.72	189169	9883938	18M	0.365972	474	Forest_Shrubs	Arosemena
443	D36TB2TEJ	Reptilia	Squamata	Boidae	Epicrates cenchria	24	Muscle	71.1	1.422	0.769	1.85	189062	9877952	18M	0.379167	471	Forest_Shrubs	Arosemena
444	D36TB3HI	Reptilia	Squamata	Colubridae	Erythrolamprus aesculapii	24	Muscle	281.5	5.63	3.181	1.77	183848	9873520	18M	0.392361	486	Baresoil_Shrubs	Arosemena
454	D36TB16TEJ	Aves	Gruiformes	Rallidae	Porphyrio martinica	24	Muscle	19.7	0.395	0.221	1.78	186628	9893650	18M	0.625694	534	Pasturelands_Shrubs	Y de Coca
458	D36TA4TEJ	Aves				24	Muscle	86	1.721	0.931	1.85	177704	9949342	18M	0.45625	1782	Pasturelands_Pasturelands	Chaco
462	D36TA8TEJ	Mammalia	Didelphimorphia	Didelphidae	Didelphis pernigra	24	Muscle	63.6	1.272	0.7	1.82	185643	9956037	18M	0.479167	1607	Shrubs_Shrubs	Chaco
463	D36TA10TEJ	Reptilia	Squamata	Colubridae		24	Muscle	3.6	0.073	0.05	1.45	187068	9929792	18M	0.621528	2015	Forest_Forest	Cotundo_Coca
467	D35TA11TEJ	Reptilia	Squamata	Colubridae	Atractus sp.	24	Muscle	23.8	0.477	0.266	1.79	188624	9963732	18M	0.640972	1527	Pasturelands_Shrubs	Chaco
477	D37TB9CER	Aves	Passeriformes	Emberizidae	Sporophila sp.	24	Brain	11	0.219	0.148	1.48	182060	9893175	18M	0.639583	562	Croplands_Forest	IKIAM
478	D37TB9CO	Aves	Passeriformes	Emberizidae	Sporophila sp.	24	Heart	13.1	0.262	0.171	1.54	182060	9893175	18M	0.639583	562	Croplands_Forest	IKIAM
479	D37TB9HI	Aves	Passeriformes	Emberizidae	Sporophila sp.	24	Liver	373.8	7.477	4.047	1.85	182060	9893175	18M	0.639583	562	Croplands_Forest	IKIAM
480	D37TB9INT	Aves	Passeriformes	Emberizidae	Sporophila sp.	24	Intestine	168.3	3.366	1.843	1.83	182060	9893175	18M	0.639583	562	Croplands_Forest	IKIAM
481	D37TB9PU	Aves	Passeriformes	Emberizidae	Sporophila sp.	24	Lung	11.5	0.23	0.146	1.57	182060	9893175	18M	0.639583	562	Croplands_Forest	IKIAM
496	D37TA21TEJ	Aves	Passeriformes	Emberizidae	Zonotrichia capensis	24	Muscle	13.1	0.262	0.154	1.7	181100	9948927	18M	0.627778	1897	Croplands_Shrubs	Cosanga
504	D38TB2TEJ	Reptilia	Squamata	Colubridae	Atractus elaps	24	Muscle	10.2	0.203	0.127	1.61	189259	9877765	18M	0.389583	483	Shrubs_Shrubs	Arosemena
505	D38TB3TEJ	Aves	Apodiformes	Trochilidae	Phaethornis hispidus	24	Muscle	32.8	0.656	0.376	1.75	185651	9875061	18M	0.400694	483	Croplands_Pasturelands	Arosemena
506	D38TB4INT	Aves	Apodiformes	Trochilidae	Phaethornis hispidus	24	Intestine	230.9	4.617	2.498	1.85	185651	9875060	18M	0.402083	478	Croplands_Pasturelands	Arosemena
507	D38TB4TEJ	Aves	Apodiformes	Trochilidae	Phaethornis hispidus	24	Muscle	28.9	0.579	0.32	1.81	185651	9875060	18M	0.402083	478	Croplands_Pasturelands	Arosemena
508	D38TB5TEJ	Reptilia	Squamata	Boidae	Epicrates cenchria	24	Muscle	15.4	0.308	0.186	1.66	182254	9871187	18M	0.410417	498	Humansettlement_Shrubs	Arosemena
509	D38TB6TEJ	Aves				24	Muscle	17.7	0.355	0.204	1.73	185510	9874930	18M	0.421528	481	Croplands_Shrubs	Arosemena
510	D38TB7TEJ	Amphibia	Anura	Bufonidae	Rhinella marina	24	Muscle	6.8	0.136	0.082	1.66	196323	9884639	18M	0.445833	419	Forest_Shrubs	Ahuano
511	D38TB8TEJ	Amphibia	Anura	Bufonidae	Rhinella marina	24	Muscle	15.4	0.308	0.205	1.51	207129	9881960	18M	0.461111	397	Forest_Forest	Ahuano
517	D38TA3TEJ	Mammalia	Rodentia			24	Muscle	63.1	1.263	0.695	1.82	183099	9933783	18M	0.410417	2050	Forest_Shrubs	Cosanga
525	D38TA11CO	Mammalia	Didelphimorphia	Didelphidae	Didelphis marsupialis	24	Heart	38.3	0.766	0.421	1.82	178914	9948606	18M	0.461111	1896	Shrubs_Shrubs	Cosanga
538	D39TB2TEJ	Amphibia	Anura	Bufonidae	Rhinella marina	24	Muscle	7.6	0.152	0.111	1.37	189238	9882279	18M	0.370139	476	Forest_Forest	Arosemena
540	D39TB4TEJ	Amphibia	Anura	Bufonidae	Rhinella marina	24	Muscle	3.7	0.074	0.051	1.45	183359	9872809	18M	0.395833	486	Pasturelands_Shrubs	Arosemena
541	D39TB5TEJ	Reptilia	Squamata	Boidae	Boa constrictor	24	Muscle	50.1	1.002	0.569	1.76	182351	9871508	18M	0.4	498	Baresoil_Shrubs	Arosemena
551	D39TB12TEJ	Aves	Passeriformes	Hirundinidae	Notiochelidon cyanoleuca	24	Muscle	29.3	0.587	0.326	1.8	203472	9883403	18M	0.454861	417	Pasturelands_Shrubs	Ahuano
563	D39TA3TEJ	Amphibia	Anura	Bufonidae	Rhinella marina	24	Muscle	5.4	0.108	0.064	1.69	186623	9923089	18M	0.396528	1327	Pasturelands_Pasturelands	Cotundo_Coca
575	D40TB4TEJ	Reptilia	Squamata	Colubridae	Atractus elaps	24	Muscle	4.4	0.088	0.026	3.39	186282	9876104	18M	0.402778	478	Humansettlement_Pasturelands	Arosemena
576	D40TB5TEJ	Reptilia	Squamata	Elapidae	Micrurus sp.	24	Muscle	14	0.28	0.131	2.14	189369	9880210	18M	0.415278	537	Shrubs_Shrubs	Arosemena
581	D40TB13TEJ	Amphibia	Anura	Bufonidae	Rhinella marina	24	Muscle	2.9	0.057	0.008	6.84	207954	9881848	18M	0.465278	395	Pasturelands_Pasturelands	Ahuano
584	D40TB17TEJ	Mammalia	Chiroptera			24	Muscle	94.3	1.885	1.035	1.82	186475	9894846	18M	0.609028	536	Pasturelands_Shrubs	Y de Coca
590	D40TA2TEJ	Amphibia	Anura	Bufonidae	Rhinella marina	24	Muscle	8.6	0.171	0.097	1.76	186591	9923543	18M	0.399306	1345	Shrubs_Shrubs	Cotundo_Coca
591	D40TA3TEJ	Reptilia	Squamata	Colubridae		24	Muscle	7.3	0.147	0.079	1.86	186674	9923574	18M	0.403472	1344	Shrubs_Shrubs	Cotundo_Coca
592	D40TA4TEJ	Reptilia	Squamata	Colubridae	Atractus sp.	24	Muscle	27.7	0.553	0.299	1.85	188674	9925389	18M	0.410417	1544	Shrubs_Shrubs	Cotundo_Coca
593	D40TA5TEJ	Amphibia	Gymnophiona	Caecilidae	Caecilia sp.	24	Muscle	52	1.041	0.566	1.84	187067	9929970	18M	0.424306	2020	Forest_Forest	Cotundo_Coca
594	D40TA7TEJ	Reptilia	Squamata	Colubridae	Clelia clelia	24	Muscle	21.3	0.426	0.229	1.86	178958	9950029	18M	0.481944	1839	Shrubs_Shrubs	Chaco
595	D40TA9TEJ	Reptilia	Squamata	Colubridae		24	Muscle	11.8	0.237	0.137	1.73	179050	9950016	18M	0.486806	1846	Shrubs_Shrubs	Chaco
601	D40TA19TEJ	Aves				24	Muscle	6.4	0.128	0.085	1.5	186240	9957696	18M	0.576389	1569	Shrubs_Shrubs	Chaco
602	D40TA20TEJ	Reptilia	Squamata	Colubridae	Atractus sp.	24	Muscle	3.5	0.071	0.048	1.46	185825	9956511	18M	0.579861	1604	Croplands_Shrubs	Chaco
603	D40TA22TEJ	Aves	Passeriformes	Emberizidae	Zonotrichia capensis	24	Muscle	19.2	0.383	0.22	1.74	179478	9949938	18M	0.594444	1867	Pasturelands_Pasturelands	Chaco
606	D41TB1TEJ	Reptilia	Squamata	Colubridae	Erythrolamprus aesculapii	24	Muscle	25.4	0.509	0.298	1.7	187213	9876267	18M	0.382639	527	Forest_Shrubs	Arosemena
607	D41TB2TEJ	Reptilia	Squamata	Colubridae	Dipsas indica	24	Muscle	9.8	0.197	0.119	1.66	186586	9875987	18M	0.3875	491	Pasturelands_Shrubs	Arosemena
608	D41TB3TEJ	Amphibia	Anura	Bufonidae	Rhinella marina	24	Muscle	16.3	0.327	0.187	1.74	185686	9875088	18M	0.391667	481	Croplands_Croplands	Arosemena
609	D41TB4TEJ	Reptilia	Squamata	Colubridae		24	Muscle	8.1	0.162	0.101	1.6	185940	9875332	18M	0.407639	476	Shrubs_Shrubs	Arosemena
611	D41TB6TEJ	Reptilia	Squamata	Colubridae	Dipsas indica	24	Muscle	5	0.101	0.07	1.44	189187	9884323	18M	0.428472	440	Shrubs_Shrubs	Ahuano
612	D41TB7TEJ	Amphibia	Anura	Bufonidae	Rhinella marina	24	Muscle	1.9	0.039	0.033	1.17	190472	9884367	18M	0.432639	434	Shrubs_Shrubs	Ahuano
613	D41TB8TEJ	Amphibia	Anura	Bufonidae	Rhinella marina	24	Muscle	4.7	0.095	0.062	1.53	197903	9884453	18M	0.442361	422	Forest_Shrubs	Ahuano
614	D41TB9TEJ	Amphibia	Anura	Bufonidae	Rhinella marina	24	Muscle	4.6	0.091	0.061	1.49	199549	9883441	18M	0.448611	411	Shrubs_Shrubs	Ahuano
615	D41TB10TEJ	Amphibia	Anura	Bufonidae	Rhinella marina	24	Muscle	9.7	0.194	0.112	1.74	200922	9883674	18M	0.452083	414	Forest_Shrubs	Ahuano
616	D41TB11TEJ	Amphibia	Anura	Bufonidae	Rhinella marina	24	Muscle	20.3	0.406	0.243	1.67	206358	9882010	18M	0.463194	404	Shrubs_Shrubs	Ahuano
617	D41TB12TEJ	Reptilia	Squamata	Colubridae	Oxyrhopus vanadicus	24	Muscle	2.5	0.049	0.029	1.66	212033	9881877	18M	0.472222	378	Croplands_Shrubs	Ahuano
618	D41TB13TEJ	Amphibia	Anura	Hylidae	Phyllomedusa vaillanti	24	Muscle	30.2	0.604	0.332	1.82	211557	9879406	18M	0.478472	396	Forest_Shrubs	Ahuano
619	D41TB14TEJ	Amphibia	Anura	Bufonidae	Rhinella marina	24	Muscle	1.7	0.034	0.04	0.87	205256	9882118	18M	0.493056	408	Forest_Shrubs	Ahuano
620	D41TB15TEJ	Amphibia	Anura	Bufonidae	Rhinella marina	24	Muscle	6.9	0.138	0.087	1.6	198602	9884584	18M	0.532639	417	Pasturelands_Shrubs	Misahualli
621	D41TA1CER	Aves	Passeriformes	Emberizidae	Zonotrichia capensis	24	Brain	18.3	0.367	0.204	1.8	183857	9933155	18M	0.40625	2113	Pasturelands_Pasturelands	Cosanga
622	D41TA1CO	Aves	Passeriformes	Emberizidae	Zonotrichia capensis	24	Heart	137.6	2.752	1.509	1.82	183857	9933155	18M	0.40625	2113	Pasturelands_Pasturelands	Cosanga
623	D41TA1HI	Aves	Passeriformes	Emberizidae	Zonotrichia capensis	24	Liver	22.4	0.447	0.296	1.51	183857	9933155	18M	0.40625	2113	Pasturelands_Pasturelands	Cosanga
624	D41TA1PU	Aves	Passeriformes	Emberizidae	Zonotrichia capensis	24	Lung	58.7	1.174	0.65	1.81	183857	9933155	18M	0.40625	2113	Pasturelands_Pasturelands	Cosanga
625	D41TA1INT	Aves	Passeriformes	Emberizidae	Zonotrichia capensis	24	Intestine	4.4	0.088	0.067	1.31	183857	9933155	18M	0.40625	2113	Pasturelands_Pasturelands	Cosanga
627	D41TA4TEJ	Mammalia	Rodentia	Erethizontidae	Coendou sp.	24	Muscle	36.8	0.736	0.427	1.73	821907	9959102	17M	0.48125	2901	Shrubs_Shrubs	Papallacta
628	D41TA5TEJ	Mammalia	Didelphimorphia	Didelphidae	Didelphis pernigra	24	Muscle	64.2	1.285	0.702	1.83	826934	9957123	17M	0.490972	2623	Shrubs_Shrubs	Papallacta
629	D41TA7TEJ	Aves	Passeriformes	Furnariidae	Automolus ochrolaemus	24	Muscle	24.5	0.489	0.295	1.66	178319	9949895	18M	0.552778	1815	Forest_Pasturelands	Chaco
635	D42TB2TEJ	Amphibia	Anura	Bufonidae	Rhinella marina	24	Muscle	13.3	0.265	0.158	1.68	186815	9875890	18M	0.388889	466	Forest_Shrubs	Arosemena
636	D42TB4TEJ	Mammalia	Rodentia			24	Muscle	120.7	2.413	1.299	1.86	183802	9873361	18M	0.398611	487	Forest_Pasturelands	Arosemena
641	D42TB6CO	Aves	Cuculiformes	Cuculidae	Crotophaga ani	24	Heart	83.5	1.669	0.928	1.8	188122	9877803	18M	0.419444	570	Shrubs_Shrubs	Arosemena
661	D42TB15TEJ	Reptilia	Squamata	Colubridae	Dipsas catesbyi	24	Muscle	12	0.239	0.169	1.42	190990	9885352	18M	0.541667	436	Pasturelands_Shrubs	Misahualli
666	D42TA1TEJ	Amphibia	Gymnophiona	Caecilidae	Caecilia sp.	24	Muscle	27.3	0.546	0.317	1.72	186852	9923733	18M	0.390972	1352	Shrubs_Shrubs	Cotundo_Coca
667	D42TA2TEJ	Mammalia	Didelphimorphia	Didelphidae	Marmosa sp.	24	Muscle	120.3	2.407	1.319	1.82	184109	9931848	18M	0.414583	2182	Shrubs_Shrubs	Cosanga
669	D42TA4TEJ	Aves				24	Muscle	109.3	2.187	1.207	1.81	177476	9949192	18M	0.454861	1786	Pasturelands_Pasturelands	Chaco
670	D42TA5TEJ	Mammalia	Didelphimorphia	Didelphidae	Didelphis marsupialis	24	Muscle	149.2	2.984	1.692	1.76	186038	9959324	18M	0.472222	1604	Shrubs_Shrubs	Chaco
671	D42TA6TEJ	Amphibia	Anura	Bufonidae	Rhinella marina	24	Muscle	7	0.141	0.081	1.74	189149	9921074	18M	0.613889	1237	Pasturelands_Shrubs	Cotundo_Coca
675	D43TA2TEJ	Mammalia	Didelphimorphia	Didelphidae	Marmosa sp.	24	Muscle	54.3	1.085	0.598	1.81	189222	9926480	18M	0.395139	1593	Forest_Forest	Cotundo_Coca
676	D43TA3TEJ	Aves	Galliformes	Cracidae	Chamaepetes goudotii	24	Muscle	76.3	1.527	0.862	1.77	188747	9928033	18M	0.403472	1856	Forest_Forest	Cotundo_Coca
677	D43TA5TEJ	Mammalia	Rodentia	Sciuridae	Notosciurus granatensis	24	Muscle	44.4	0.889	0.541	1.64	186138	9957218	18M	0.465972	1578	Croplands_Pasturelands	Chaco
678	D43TA7TEJ	Aves	Strigiformes	Strigidae	Megascops choliba	24	Muscle	11.7	0.233	0.146	1.6	191756	9968236	18M	0.493056	1803	Forest_Shrubs	Chaco
679	D43TA8TEJ	Mammalia	Didelphimorphia	Didelphidae	Didelphis pernigra	24	Muscle	55.8	1.115	0.605	1.84	190966	9966883	18M	0.503472	1712	Forest_Shrubs	Chaco
680	D43TA9TEJ	Reptilia	Squamata	Colubridae	Atractus sp.	24	Muscle	21.8	0.436	0.251	1.74	190874	9966911	18M	0.504861	1695	Forest_Shrubs	Chaco
681	D43TA13TEJ	Mammalia	Didelphimorphia	Didelphidae	Didelphis pernigra	24	Muscle	42.1	0.843	0.478	1.76	178548	9949998	18M	0.547917	1831	Pasturelands_Shrubs	Chaco
683	D40TA6HI	Reptilia	Squamata	Colubridae	Atractus sp.	24	Liver	15.2	0.304	0.177	1.72	186656	9930684	18M	0.430556	2071	Forest_Forest	Cotundo_Coca
684	D40TA21CO	Reptilia	Squamata	Colubridae	Atractus sp.	24	Heart	191	3.819	2.097	1.82	183700	9954380	18M	0.586111	1705	Pasturelands_Shrubs	Chaco
685	D44TB1TEJ	Mammalia	Rodentia			24	Muscle	33.9	0.677	0.372	1.82	188099	9877807	18M	0.379167	573	Shrubs_Shrubs	Arosemena
686	D44TB2TEJ	Amphibia	Anura	Bufonidae	Rhinella marina	24	Muscle	26.4	0.528	0.313	1.69	182982	9872244	18M	0.390972	492	Pasturelands_Shrubs	Arosemena
687	D44TB5TEJ	Mammalia	Rodentia			24	Muscle	102.6	2.052	1.124	1.83	189578	9881934	18M	0.417361	488	Shrubs_Shrubs	Arosemena
688	D44TB7TEJ	Amphibia	Anura	Hylidae	Boana lanciformis	24	Muscle	5.2	0.103	0.081	1.27	203996	9882640	18M	0.442361	414	Shrubs_Shrubs	Ahuano
689	D44TB8TEJ	Amphibia	Anura	Bufonidae	Rhinella marina	24	Muscle	5.6	0.112	0.07	1.61	203575	9883345	18M	0.474306	418	Baresoil_Shrubs	Ahuano
690	D44TB9CO	Aves				24	Heart	597.7	11.954	6.508	1.84	188845	9885176	18M	0.522917	510	Shrubs_Shrubs	Misahualli
691	D44TA1TEJ	Reptilia	Squamata	Colubridae	Atractus orcesi	24	Muscle	91.9	1.838	1.068	1.72	184216	9932518	18M	0.410417	2142	Pasturelands_Shrubs	Cosanga
692	D44TA2TEJ	Mammalia	Didelphimorphia	Didelphidae	Didelphis marsupialis	24	Muscle	8.2	0.165	0.108	1.52	179631	9939941	18M	0.427083	1894	Dispersevegetation_Pasturelands	Cosanga
699	D44TA6TEJ	Mammalia	Didelphimorphia	Didelphidae	Didelphis marsupialis	24	Muscle	85.7	1.713	0.943	1.82	168639	9952738	17M	0.527778	2210	Forest_Shrubs	Papallacta
700	D44TA7TEJ	Mammalia	Didelphimorphia	Didelphidae	Didelphis pernigra	24	Muscle	79.7	1.594	0.874	1.82	178767	9949989	18M	0.576389	1837	Pasturelands_Shrubs	Chaco
701	D45TB1TEJ	Aves				24	Muscle	64.5	1.289	0.729	1.77	187937	9886305	18M	0.359028	557	Shrubs_Shrubs	Arosemena
703	D45TB4TEJ	Reptilia	Squamata	Colubridae	Atractus major	24	Muscle	67.6	1.351	0.776	1.74	189322	9880263	18M	0.379167	534	Forest_Shrubs	Arosemena
704	D45TB5TEJ	Aves				24	Muscle	71	1.419	0.782	1.82	186778	9875906	18M	0.389583	478	Forest_Shrubs	Arosemena
705	D45TB7COND	Reptilia	Squamata	Colubridae	Erythrolamprus sp.	24	Blood vessel	363.3	7.265	3.976	1.83	184250	9873779	18M	0.399306	486	Pasturelands_Shrubs	Arosemena
706	D45TB8TEJ	Mammalia	Didelphimorphia	Didelphidae	Didelphis marsupialis	24	Muscle	111.6	2.232	1.224	1.82	183468	9872954	18M	0.40625	490	Pasturelands_Shrubs	Arosemena
707	D45TB9TEJ	Aves				24	Muscle	32.9	0.658	0.37	1.78	191236	9884303	18M	0.433333	432	Croplands_Shrubs	Ahuano
708	D45TB10TEJ	Amphibia	Anura	Bufonidae	Rhinella marina	24	Muscle	20	0.401	0.22	1.82	202282	9883769	18M	0.448611	458	Forest_Forest	Ahuano
710	D45TB12TEJ	Aves				24	Muscle	45.1	0.902	0.506	1.78	210232	9882514	18M	0.479861	390	Forest_Shrubs	Ahuano
717	D45TA3TEJ	Mammalia	Didelphimorphia	Didelphidae	Didelphis marsupialis	24	Muscle	59.6	1.193	0.663	1.8	188265	9928459	18M	0.409722	1902	Forest_Forest	Cotundo_Coca
718	D45TA4TEJ	Aves	Passeriformes	Thraupidae	Ramphocelus carbo	24	Muscle	6.6	0.133	0.091	1.46	179314	9940836	18M	0.435417	1877	Pasturelands_Shrubs	Cosanga
719	D45TA5TEJ	Aves				24	Muscle	20	0.401	0.259	1.54	183531	9953814	18M	0.467361	1717	Pasturelands_Pasturelands	Chaco
721	D46TB1TEJ	Aves	Strigiformes	Strigidae	Megascops choliba	24	Muscle	4.5	0.089	0.052	1.73	188573	9885429	18M	0.363194	540	Shrubs_Shrubs	Misahualli
722	D46TB2TEJ	Amphibia	Anura	Bufonidae	Rhinella marina	24	Muscle	9.8	0.196	0.113	1.73	189556	9881963	18M	0.372917	482	Shrubs_Shrubs	Arosemena
723	D46TB5TEJ	Amphibia	Anura	Bufonidae	Rhinella marina	24	Muscle	8.7	0.175	0.108	1.61	185497	9874918	18M	0.390972	481	Shrubs_Shrubs	Arosemena
729	D46TB7TEJ	Reptilia	Squamata	Colubridae	Dipsas indica	24	Muscle	4.1	0.081	0.058	1.4	190828	9884366	18M	0.423611	435	Baresoil_Shrubs	Ahuano
732	D46TB10TEJ	Amphibia	Anura	Bufonidae	Rhinella marina	24	Muscle	6.7	0.134	0.084	1.6	212133	9881440	18M	0.464583	374	Croplands_Pasturelands	Ahuano
734	D46TB12TEJ	Amphibia	Anura	Bufonidae	Rhinella marina	24	Muscle	10.5	0.21	0.14	1.5	203702	9883202	18M	0.486111	416	Pasturelands_Shrubs	Ahuano
735	D46TB13TEJ	Amphibia	Anura	Bufonidae	Rhinella marina	24	Muscle	6.9	0.138	0.084	1.64	203530	9884261	18M	0.493056	415	Shrubs_Shrubs	Misahualli
736	D46TB14TEJ	Reptilia	Squamata	Elapidae	Micrurus lemniscatus	24	Muscle	15.9	0.319	0.183	1.74	199832	9884623	18M	0.524306	414	Baresoil_Shrubs	Misahualli
739	D46TB19TEJ	Reptilia	Squamata	Amphisbaenidae	Amphisbaena bassleri	24	Muscle	190.7	3.814	2.122	1.8	191221	9909010	18M	0.622917	897	Forest_Shrubs	Y de Coca
743	D46TA4TEJ	Reptilia	Squamata	Colubridae	Siphlophis ayauma	24	Muscle	7.8	0.157	0.088	1.77	180910	9947977	18M	0.445139	1863	Shrubs_Shrubs	Cosanga
753	D47TB4TEJ	Amphibia	Anura	Bufonidae	Rhinella marina	24	Muscle	2.8	0.057	0.049	1.16	198357	9884024	18M	0.449306	420	Croplands_Shrubs	Ahuano
754	D47TB5TEJ	Reptilia	Squamata	Colubridae	Dipsas catesbyi	24	Muscle	15.8	0.317	0.222	1.43	203868	9882882	18M	0.460417	408	Forest_Shrubs	Ahuano
755	D47TB6TEJ	Amphibia	Anura	Bufonidae	Rhinella marina	24	Muscle	28.8	0.576	0.324	1.78	205913	9882066	18M	0.465972	406	Croplands_Shrubs	Ahuano
756	D47TB8COND	Reptilia	Squamata	Aniliidae	Anilius scytale	24	Blood vessel	7	0.14	0.079	1.78	188784	9884874	18M	0.5375	477	Shrubs_Shrubs	Misahualli
757	D47TB9TEJ	Aves	Passeriformes	Thraupidae	Ramphocelus carbo	24	Muscle	19.9	0.399	0.235	1.7	189249	9904736	18M	0.597917	699	Forest_Shrubs	Y de Coca
762	D47TA9TEJ	Aves	Passeriformes	Emberizidae	Zonotrichia capensis	24	Muscle	17.1	0.342	0.196	1.74	187128	9962339	18M	0.63125	1604	Town_Town	Chaco
763	D47TA10TEJ	Mammalia	Carnivora	Procyonidae	Mustela frenata	24	Muscle	32.3	0.646	0.637	1.01	178802	9950013	18M	0.653472	Non_Reported	Shrubs_Shrubs	Chaco
765	D48TB2TEJ	Amphibia	Anura	Bufonidae	Rhinella marina	24	Muscle	12.1	0.241	0.157	1.54	193661	9884102	18M	0.432639	431	Baresoil_Baresoil	Ahuano
768	D48TB6TEJ	Amphibia	Anura	Bufonidae	Rhinella marina	24	Muscle	5	0.101	0.076	1.33	209266	9882224	18M	0.470139	401	Croplands_Shrubs	Ahuano
778	D48TA5TEJ	Amphibia	Gymnophiona	Caecilidae	Caecilia sp.	24	Muscle	2.5	0.05	0.042	1.2	187124	9929587	18M	0.424306	2016	Forest_Forest	Cotundo_Coca
779	D48TA6TEJ	Aves	Passeriformes	Emberizidae	Zonotrichia capensis	24	Muscle	22.9	0.459	0.255	1.8	183739	9933188	18M	0.4375	2108	Pasturelands_Pasturelands	Cosanga
780	D48TA7TEJ	Amphibia	Gymnophiona	Caecilidae	Caecilia sp.	24	Muscle	10.9	0.218	0.129	1.69	183066	9933850	18M	0.440972	2038	Dispersevegetation_Forest	Cosanga
783	D48TA13CO	Aves	Passeriformes	Passeridae	Passer domesticus	24	Heart	64.4	1.288	0.72	1.79	182369	9952207	18M	0.551389	1774	Pasturelands_Shrubs	Chaco
784	D48TA14TEJ	Aves				24	Muscle	9	0.181	0.113	1.59	182084	9935171	18M	0.614583	1977	Pasturelands_Pasturelands	Cosanga
785	D49TB1TEJ	Mammalia	Rodentia			24	Muscle	38.6	0.771	0.428	1.8	189585	9881922	18M	0.377083	487	Shrubs_Shrubs	Arosemena
786	D49TB2TEJ	Aves	Passeriformes	Hirundinidae	Notiochelidon cyanoleuca	24	Muscle	53.1	1.062	0.604	1.76	186838	9875885	18M	0.388194	471	Shrubs_Waterbody	Arosemena
795	D49TB11TEJ	Reptilia	Squamata	Teiidae	Ameiva ameiva	24	Muscle	4.5	0.089	0.059	1.51	204925	9881949	18M	0.486806	409	Pasturelands_Pasturelands	Ahuano
801	D49TB17TEJ	Aves	Cuculiformes	Cuculidae	Crotophaga ani	24	Muscle	15.1	0.303	0.191	1.59	189391	9913758	18M	0.627083	917	Shrubs_Shrubs	Y de Coca
804	D49TA1TEJ	Reptilia	Squamata	Colubridae	Oxyrhopus petolarius	24	Muscle	27.4	0.548	0.309	1.77	188668	9921199	18M	0.392361	1222	Pasturelands_Shrubs	Cotundo_Coca
807	D49TA5TEJ	Reptilia	Squamata	Colubridae	Siphlophis ayauma	24	Muscle	189.3	3.785	2.071	1.83	187829	9928967	18M	0.421528	1928	Forest_Forest	Cotundo_Coca
810	D49TA9TEJ	Mammalia	Didelphimorphia	Didelphidae	Didelphis pernigra	24	Muscle	62.3	1.246	0.67	1.86	185045	9955585	18M	0.490972	1659	Shrubs_Shrubs	Chaco
811	D49TA12TEJ	Reptilia	Squamata	Elapidae	Atractus sp.	24	Muscle	631.7	12.634	6.94	1.82	186029	9959835	18M	0.539583	1633	Baresoil_Shrubs	Chaco
813	D49TA14COND	Reptilia	Squamata	Colubridae	Chironius monticola	24	Blood vessel	22.2	0.444	0.283	1.57	193199	9920951	18M	0.65625	1301	Forest_Forest	Cosanga
814	D50TB1TEJ	Amphibia	Anura	Bufonidae	Rhinella marina	24	Muscle	3.9	0.079	0.048	1.63	189338	9880511	18M	0.400694	550	Baresoil_Shrubs	Arosemena
815	D50TB6TEJ	Amphibia	Anura	Bufonidae	Rhinella marina	24	Muscle	2.4	0.048	0.041	1.18	207876	9881830	18M	0.468056	404	Pasturelands_Shrubs	Ahuano
816	D50TB7TEJ	Amphibia	Anura	Bufonidae	Rhinella marina	24	Muscle	3.6	0.071	0.05	1.43	209179	9882197	18M	0.472222	400	Pasturelands_Shrubs	Ahuano
823	D50TB10CO	Aves				24	Heart	64.5	1.29	0.715	1.8	198876	9884517	18M	0.538194	411	Baresoil_Croplands	Misahualli
824	D50TA1TEJ	Aves	Passeriformes	Corvidae	Cyanocorax yncas	24	Muscle	30.4	0.609	0.341	1.79	180921	9935715	18M	0.404861	1934	Dispersevegetation_Pasturelands	Cosanga
825	D50TA2CO	Reptilia	Squamata	Colubridae	Dipsas klebbai	24	Heart	48	0.961	0.543	1.77	179194	9941088	18M	0.414583	1870	Dispersevegetation_Shrubs	Cosanga
826	D50TA3TEJ	Amphibia	Gymnophiona	Caecilidae	Caecilia sp.	24	Muscle	19.8	0.395	0.23	1.72	179134	9941473	18M	0.420139	1865	Shrubs_Shrubs	Cosanga
827	D50TA4PU	Aves	Passeriformes	Turdidae	Turdus ignobilis	24	Lung	103.5	2.071	1.141	1.81	179231	9941782	18M	0.423611	1882	Pasturelands_Shrubs	Cosanga
828	D50TA5CER	Aves	Passeriformes	Thraupidae	Anisognathus lacrymosus	24	Brain	36.8	0.735	0.415	1.77	824142	9959368	17M	0.484028	2782	Shrubs_Shrubs	Papallacta
829	D50TA5INT	Aves	Passeriformes	Thraupidae	Anisognathus lacrymosus	24	Intestine	53.8	1.076	0.596	1.8	824142	9959368	17M	0.484028	2782	Shrubs_Shrubs	Papallacta
830	D50TA5PU	Aves	Passeriformes	Thraupidae	Anisognathus lacrymosus	24	Lung	52.7	1.053	0.592	1.78	824142	9959368	17M	0.484028	2782	Shrubs_Shrubs	Papallacta
831	D50TA5HI	Aves	Passeriformes	Thraupidae	Anisognathus lacrymosus	24	Liver	261.2	5.224	2.954	1.77	824142	9959368	17M	0.484028	2782	Shrubs_Shrubs	Papallacta
832	D50TA5CO	Aves	Passeriformes	Thraupidae	Anisognathus lacrymosus	24	Heart	72.8	1.456	0.818	1.78	824142	9959368	17M	0.484028	2782	Shrubs_Shrubs	Papallacta
833	D50TA6TEJ	Mammalia	Rodentia	Sciuridae	Notosciurus granatensis	24	Muscle	136.3	2.726	1.493	1.83	825778	9958089	17M	0.498611	2697	Forest_Forest	Papallacta
834	D50TA8TEJ	Aves	Passeriformes	Hirundinidae	Notiochelidon cyanoleuca	24	Muscle	70.3	1.405	0.794	1.77	181920	9951799	18M	0.573611	1813	Pasturelands_Pasturelands	Chaco
838	D50TA15TEJ	Aves	Passeriformes	Hirundinidae	Notiochelidon cyanoleuca	24	Muscle	31.4	0.628	0.365	1.72	179764	9938961	18M	0.677083	1887	Dispersevegetation_Shrubs	Cosanga
42	D13TB1CER	Reptilia	Squamata	Colubridae	Dipsas indica	36	Brain	41.2	0.824	0.453	1.82	189527	9882905	18M	0.3625	453	Shrubs_Shrubs	Arosemena
43	D13TB1COND	Reptilia	Squamata	Colubridae	Dipsas indica	36	Blood vessel	39.4	0.787	0.431	1.83	189527	9882905	18M	0.3625	453	Shrubs_Shrubs	Arosemena
44	D13TB1INT	Reptilia	Squamata	Colubridae	Dipsas indica	36	Intestine	34.9	0.698	0.366	1.91	189527	9882905	18M	0.3625	453	Shrubs_Shrubs	Arosemena
46	D13TB5	Reptilia	Squamata	Colubridae	Dipsas indica	36	Muscle	56.5	1.129	0.628	1.8	191580	9884304	18 M	0.413889	430	Humansettlement_Pasturelands	Ahuano
77	D18TA13TEJ	Aves	Passeriformes	Emberizidae		36	Muscle	7.5	0.151	0.085	1.77	183987	9954857	18M	0.53125	1679	Pasturelands_Pasturelands	Chaco
78	D18TA1TEJ	Aves	Passeriformes	Emberizidae	Zonotrichia capensis	36	Muscle	103.4	2.068	1.127	1.83	187500	9921898	18M	0.382639	1233	Shrubs_Shrubs	Cotundo_Coca
88	D18TA6COND	Reptilia	Squamata	Colubridae	Dipsas klebbai	36	Blood vessel	174.5	3.489	1.897	1.84	179072	9950004	18M	0.45625	1846	Shrubs_ShrubsP	Chaco
105	D18TB7TEJ	Amphibia	Anura	Bufonidae	Rhinella marina	36	Muscle	3.4	0.069	0.046	1.51	196498	9884655	18M	0.424306	421	Croplands_Shrubs	Ahuano
116	D19TA8COND	Reptilia	Squamata	Colubridae	Dipsas klebbai	36	Blood vessel	0.5	0.011	0.017	0.65	179049	9950016	18M	0.482639	1850	Shrubs_ShrubsP	Chaco
123	D19TB5TEJ	Amphibia	Anura	Bufonidae	Rhinella marina	36	Muscle	0.3	0.006	0.007	0.87	191633	9884308	18M	0.414583	434	Croplands_Croplands	Ahuano
126	D20TB2TEJ	Reptilia	Squamata	Elapidae	Micrurus ornatissimus	36	Muscle	0.9	0.018	0.014	1.27	187211	9876086	18M	0.3875	511	Shrubs_Shrubs	Arosemena
127	D20TB2COND	Reptilia	Squamata	Elapidae	Micrurus ornatissimus	36	Blood vessel	0.3	0.005	0.012	0.44	187211	9876086	18M	0.3875	511	Shrubs_Shrubs	Arosemena
132	D20TB8TEJ	Amphibia	Anura	Bufonidae	Rhinella marina	36	Muscle	0.7	0.013	0.009	1.5	197780	9884738	18M	0.428472	423	Humansettlement_Shrubs	Ahuano
177	D22TA3TEJ	Mammalia	Didelphimorphia	Didelphidae	Didelphis marsupialis	36	Muscle	27.4	0.547	0.305	1.8	180173	9937452	18M	0.422222	1930	Forest_Shrubs	Cosanga
178	D22TA5TEJ	Mammalia	Rodentia			36	Muscle	70.8	1.415	0.804	1.76	180971	9948076	18M	0.444444	1863	Forest_Shrubs	Cosanga
183	D23TB1COND	Amphibia	Anura	Bufonidae	Rhinella marina	36	Blood vessel	5.3	0.106	0.069	1.54	187199	9876052	18M	0.368056	504	Pasturelands_Shrubs	Arosemena
184	D23TB1TEJ	Amphibia	Anura	Bufonidae	Rhinella marina	36	Blood vessel	3.4	0.068	0.044	1.54	187199	9876052	18M	0.368056	504	Pasturelands_Shrubs	Arosemena
186	D23TB2CER	Mammalia	Rodentia			36	Brain	50.3	1.006	0.604	1.66	186442	9876132	18M	0.375694	474	Humansettlement_Pasturelands	Arosemena
187	D23TB2BA	Mammalia	Rodentia			36	Spleen	128.9	2.578	1.457	1.77	186442	9876132	18M	0.375694	474	Humansettlement_Pasturelands	Arosemena
188	D23TB2INT	Mammalia	Rodentia			36	Intestine	361.2	7.224	3.973	1.82	186442	9876132	18M	0.375694	474	Humansettlement_Pasturelands	Arosemena
189	D23TB2PU	Mammalia	Rodentia			36	Lung	85	1.699	0.92	1.85	186442	9876132	18M	0.375694	474	Humansettlement_Pasturelands	Arosemena
190	D23TB2COND	Mammalia	Rodentia			36	Blood vessel	99.2	1.985	1.07	1.86	186442	9876132	18M	0.375694	474	Humansettlement_Pasturelands	Arosemena
191	D23TB2CO	Mammalia	Rodentia			36	Heart	30	0.599	0.352	1.7	186442	9876132	18M	0.375694	474	Humansettlement_Pasturelands	Arosemena
192	D23TB2HI	Mammalia	Rodentia			36	Liver	67.1	1.343	0.734	1.83	186442	9876132	18M	0.375694	474	Humansettlement_Pasturelands	Arosemena
198	D23TB8TEJ	Aves				36	Muscle	36.2	0.724	0.407	1.78	188679	9901547	18M	0.611111	632	Pasturelands_Shrubs	Y de Coca
232	D25TB5CER	Reptilia	Squamata	Colubridae	Dipsas indica	36	Brain	1	0.019	0.019	1.02	195863	9884550	18M	0.43125	425	Croplands_Humansettlements	Ahuano
233	D25TB5COND	Reptilia	Squamata	Colubridae	Dipsas indica	36	Blood vessel	64.1	1.283	0.701	1.83	195863	9884550	18M	0.43125	425	Croplands_Humansettlements	Ahuano
234	D25TB5CO	Reptilia	Squamata	Colubridae	Dipsas indica	36	Heart	11.5	0.229	0.138	1.66	195863	9884550	18M	0.43125	425	Croplands_Humansettlements	Ahuano
235	D25TB5HI	Reptilia	Squamata	Colubridae	Dipsas indica	36	Liver	179.3	3.586	1.947	1.84	195863	9884550	18M	0.43125	425	Croplands_Humansettlements	Ahuano
242	D25TB7TEJ	Aves	Cuculiformes	Cuculidae	Crotophaga ani	36	Muscle	36.1	0.721	0.41	1.76	199703	9883402	18M	0.444444	411	Humansettlement_Humansettlement	Ahuano
249	D25TA1TEJ	Reptilia	Squamata	Colubridae	Atractus orcesi	36	Muscle	55.8	1.115	0.644	1.73	180182	9936611	18M	0.425694	1951	Pasturelands_Shrubs	Cosanga
255	D25TA9TEJ	Reptilia	Squamata	Colubridae		36	Muscle	32.7	0.655	0.371	1.76	191849	9918933	18M	0.640278	1223	Baresoil_Pasturelands	Cotundo_Coca
256	D26TB1COND	Reptilia	Squamata	Colubridae	Clelia clelia	36	Blood vessel	322.6	6.453	3.515	1.84	187118	9875837	18M	0.375	476	Humansettlement_Shrubs	Arosemena
271	D26TA1TEJ	Mammalia	Didelphimorphia	Didelphidae	Didelphis pernigra	36	Muscle	23.5	0.47	0.262	1.8	181087	9948631	18M	0.423611	1895	Shrubs_Shrubs	Cosanga
276	D27TB1TEJ	Aves	Strigiformes	Strigidae	Megascops choliba	36	Muscle	26.4	0.529	0.277	1.91	189537	9883006	18M	0.361111	457	Forest_Forest	Arosemena
280	D27TB6TEJ	Reptilia	Squamata	Amphisbaenidae	Amphisbaena bassleri	36	Muscle	13.5	0.27	0.157	1.72	191210	9907818	18M	0.567361	860	Humansettlement_Shrubs	Y de Coca
282	D27TB8TEJ	Mammalia	Didelphimorphia	Didelphidae	Didelphis marsupialis	36	Muscle	57.9	1.159	0.65	1.78	190539	9910505	18M	0.584722	890	Forest_Shrubs	Y de Coca
295	D28TB8TEJ	Reptilia	Squamata	Amphisbaenidae	Amphisbaena bassleri	36	Muscle	23.9	0.479	0.283	1.69	189805	9906017	18M	0.589583	727	Baresoil_Shrubs	Y de Coca
296	D28TB9TEJ	Reptilia	Squamata	Amphisbaenidae	Amphisbaena bassleri	36	Muscle	10.6	0.212	0.14	1.51	190541	9912614	18M	0.600694	961	Forest_Shrubs	Y de Coca
322	D29TB6TEJ	Reptilia	Squamata	Colubridae	Siphlophis compressus	36	Muscle	103.6	2.072	1.116	1.86	202332	9883835	18M	0.460417	451	Forest_Forest	Ahuano
327	D30TB2TEJ	Mammalia	Rodentia			36	Muscle	99	1.98	1.064	1.86	184022	9873626	18M	0.384722	485	Croplands_Croplands	Arosemena
346	D30TA2TEJ	Aves	Passeriformes	Mimidae	Mimus gilvus	36	Muscle	6.6	0.133	0.073	1.82	180377	9950636	18M	0.445833	1841	Pasturelands_Pasturelands	Chaco
355	D31TB3TEJ	Amphibia	Anura	Bufonidae	Rhinella marina	36	Muscle	8.4	0.168	0.102	1.65	189488	9880991	18M	0.419444	516	Forest_Forest	Arosemena
367	D32TB2TEJ	Aves	Gruiformes	Rallidae	Porphyria martinica	36	Muscle	10.2	0.205	0.119	1.72	186629	9893752	18M	0.555556	525	Shrubs_Shrubs	Y de Coca
430	D35TA1TEJ	Mammalia	Rodentia	Dasyproctidae	Myoprocta pratti	36	Muscle	82	1.641	0.917	1.79	180591	9936281	18M	0.40625	1965	Forest_Shrubs	Cosanga
445	D36TB4TEJ	Amphibia	Anura	Bufonidae	Rhinella marina	36	Muscle	5.7	0.114	0.059	1.92	Non_Reported	9872809	18M	0.395833	486	Pasturelands_Shrubs	Arosemena
447	D36TB6TEJ	Amphibia	Anura	Bufonidae	Rhinella marina	36	Muscle	5.5	0.109	0.06	1.83	Non_Reported	9877972	18M	0.416667	464	Croplands_Pasturelands	Arosemena
596	D40TA10TEJ	Mammalia	Didelphimorphia	Didelphidae	Marmosa sp.	36	Muscle	5.9	0.118	0.063	1.86	179171	9949938	18M	0.489583	1856	Shrubs_Shrubs	Chaco
626	D41TA2TEJ	Aves	Apodiformes	Trochilidae	Phaethornis hispidus	36	Muscle	33.6	0.672	0.381	1.77	180355	9946066	18M	0.427778	1860	Forest_Shrubs	Cosanga
674	D43TA1TEJ	Amphibia	Anura	Bufonidae	Rhinella marina	36	Muscle	42.4	0.848	0.509	1.67	189217	9921049	18M	0.382639	1234	Pasturelands_Pasturelands	Cotundo_Coca
682	D39TA12CO	Reptilia	Squamata	Colubridae	Atractus sp.	36	Heart	112	2.239	1.24	1.81	188812	9963926	18M	0.49375	1517	Pasturelands_Shrubs	Chaco
714	D45TB16TEJ	Amphibia	Anura	Bufonidae	Rhinella marina	36	Muscle	12.7	0.254	0.168	1.51	182131	9892692	18M	0.676389	559	Baresoil_Shrubs	IKIAM
730	D46TB8COND	Reptilia	Squamata	Colubridae	Dipsas catesbyi	36	Blood vessel	109.8	2.195	1.202	1.83	191961	9884294	18M	0.427083	429	Shrubs_Shrubs	Ahuano
738	D46TB17TEJ	Reptilia	Squamata	Colubridae	Chironius multiventris	36	Muscle	9.4	0.188	0.107	1.77	189510	9905517	18M	0.613194	720	Forest_Shrubs	Y de Coca
760	D47TA6TEJ	Mammalia	Rodentia			36	Muscle	336.9	6.738	3.623	1.86	827600	9956425	17M	0.513889	Non_Reported	Forest_Shrubs	Papallacta
767	D48TB5TEJ	Reptilia	Squamata	Colubridae	Dipsas catesbyi	36	Muscle	8	0.16	0.104	1.53	203524	9883370	18M	0.458333	418	Pasturelands_Shrubs	Ahuano
771	D48TB12TEJ	Mammalia	Rodentia			36	Muscle	8.7	0.173	0.105	1.66	182361	9891805	18M	0.677778	538	Baresoil_Shrubs	IKIAM
794	D49TB7TEJ	Amphibia	Anura	Bufonidae	Rhinella marina	36	Muscle	34.6	0.691	0.4	1.73	197860	9884536	18M	0.442361	420	Forest_Shrubs	Ahuano
803	D49TB19TEJ	Aves	Passeriformes	Hirundinidae	Notiochelidon cyanoleuca	36	Muscle	7.4	0.148	0.093	1.59	183597	9891225	18M	0.688889	545	Croplands_Shrubs	IKIAM
809	D49TA8TEJ	Aves				36	Muscle	15	0.3	0.179	1.67	179384	9943429	18M	0.460417	1838	Baresoil_Shrubs	Cosanga
41	D13TB12	Reptilia	Squamata	Amphisbaenidae	Amphisbaena bassleri	48	Blood vessel	98.4	1.968	1.093	1.8	191266	9907936	18 M	0.577083	866	Humansettlement_Pasturelands	Cotundo_Coca
71	D17TA4HU	Mammalia	Rodentia	Sciuridae	Notosciurus granatensis	48	Bone	62.5	1.25	0.722	1.73	825444	9958556	17M	0.475694	2721	Shrubs_ShrubsP	Papallacta
72	D17TA4TEJ	Mammalia	Rodentia	Sciuridae	Notosciurus granatensis	48	Muscle	6.7	0.134	0.088	1.52	825444	9958556	17M	0.475694	2721	Shrubs_ShrubsP	Papallacta
79	D18TA2TEJ	Reptilia	Squamata	Colubridae		48	Muscle	50.9	1.017	0.551	1.85	189377	9926578	18M	0.393056	1607	Shrubs_ShrubsP	Cotundo_Coca
92	D18TB10TEJ	Amphibia	Anura	Bufonidae	Rhinella marina	48	Muscle	23.8	0.477	0.273	1.75	203529	9882743	18M	0.444444	410	Croplands_Pasturelands	Ahuano
93	D18TB12TEJ	Amphibia	Anura	Bufonidae	Rhinella marina	48	Muscle	136.1	2.722	1.475	1.84	209048	9882159	18M	0.456944	409	Forest_Forest	Ahuano
102	D18TB4TEJ	Amphibia	Anura	Bufonidae	Rhinella marina	48	Muscle	5.2	0.103	0.071	1.46	189052	9884079	18M	0.402083	457	Forest_Pasturelands	Ahuano
103	D18TB5TEJ	Amphibia	Anura	Bufonidae	Rhinella marina	48	Muscle	40.6	0.812	0.463	1.76	191712	9884324	18M	0.409028	433	Pasturelands_Shrubs	Ahuano
108	D19TA10TEJ	Reptilia	Squamata	Colubridae	Siphlophis sp.	48	Muscle	11.4	0.228	0.136	1.68	179072	9950005	18M	0.484028	1846	Shrubs_ShrubsP	Chaco
109	D19TA11TEJ	Aves	Cuculiformes	Cuculidae	Crotophaga ani	48	Muscle	1	0.02	0.02	1	182401	9952235	18M	0.49375	1773	Pasturelands_Pasturelands	Chaco
118	D19TB4CER	Aves	Cuculiformes	Cuculidae	Crotophaga ani	48	Brain	0.7	0.014	0.008	1.68	189581	9884238	18M	0.404167	439	Dispersevegetation_Shrubs	Ahuano
119	D19TB4CO	Aves	Cuculiformes	Cuculidae	Crotophaga ani	48	Heart	0.9	0.019	0.013	1.43	189581	9884238	18M	0.404167	439	Dispersevegetation_Shrubs	Ahuano
120	D19TB4HI	Aves	Cuculiformes	Cuculidae	Crotophaga ani	48	Liver	1	0.02	0.012	1.71	189581	9884238	18M	0.404167	439	Dispersevegetation_Shrubs	Ahuano
121	D19TB4INT	Aves	Cuculiformes	Cuculidae	Crotophaga ani	48	Intestine	0.2	0.003	0.008	0.4	189581	9884238	18M	0.404167	439	Dispersevegetation_Shrubs	Ahuano
122	D19TB4PU	Aves	Cuculiformes	Cuculidae	Crotophaga ani	48	Lung	0.5	0.011	0.002	5.57	189581	9884238	18M	0.404167	439	Dispersevegetation_Shrubs	Ahuano
133	D20TB9TEJ	Amphibia	Anura	Bufonidae	Rhinella marina	48	Muscle	1	0.02	0.021	0.94	212153	9881172	18M	0.447917	373	Baresoil_Shrubs	Ahuano
141	D20TB11TEJ	Mammalia	Didelphimorphia	Didelphidae		48	Muscle	95.4	1.908	1.041	1.83	188904	9885030	18M	0.495833	495	Forest_Shrubs	Misahualli
142	D20TB12TEJ	Reptilia	Squamata	Boidae	Epicrates cenchria	48	Muscle	18.3	0.365	0.2	1.82	182242	9892292	18M	0.515972	548	Humansettlement_Shrubs	IKIAM
151	D21TA2CO	Reptilia	Squamata	Colubridae	Dipsas catesbyi	48	Heart	8.3	0.167	0.086	1.93	179375	9942199	18M	0.479861	1868	Pasturelands_Shrubs	Cosanga
152	D21TA2COND	Reptilia	Squamata	Colubridae	Dipsas catesbyi	48	Blood vessel	6.1	0.121	0.071	1.71	179375	9942199	18M	0.479861	1868	Pasturelands_Shrubs	Cosanga
153	D21TA5OT	Mammalia	Rodentia			48	Other (Paw)	113.2	2.264	1.235	1.83	189228	9964819	18M	0.548611	1496	Humansettlement_Pasturelands	Chaco
154	D22TB1TEJ	Amphibia	Anura	Bufonidae	Rhinella marina	48	Muscle	17.5	0.349	0.198	1.76	193251	9884082	18M	0.403472	431	Pasturelands_Shrubs	Ahuano
155	D22TB2TEJ	Amphibia	Anura	Bufonidae	Rhinella marina	48	Muscle	5	0.101	0.057	1.77	197876	9884495	18M	0.411806	425	Forest_Shrubs	Ahuano
157	D22TB4TEJ	Amphibia	Anura	Hylidae	Phyllomedusa vaillantii	48	Muscle	45.4	0.909	0.49	1.86	211662	9879141	18M	0.440972	393	Forest_Forest	Ahuano
165	D22TB6TEJ	Amphibia	Squamata	Amphisbaenidae	Amphisbaena bassleri	48	Muscle	1.8	0.036	0.02	1.76	198225	9884854	18M	0.477778	416	Croplands_Humansettlements	Misahualli
172	D22TB9TEJ	Mammalia	Didelphimorphia	Didelphidae	Didelphis marsupialis	48	Muscle	133.1	2.662	1.468	1.81	189974	9913526	18M	0.572917	933	Forest_Shrubs	Y de Coca
175	D22TA1TEJ	Mammalia	Rodentia			48	Muscle	34.8	0.697	0.395	1.76	190094	9927700	18M	0.388889	1720	Humansettlement_Shrubs	Cotundo_Coca
220	D24TB12TEJ	Reptilia	Squamata	Colubridae	Chironius scurrulus	48	Muscle	142.3	2.846	1.538	1.85	187515	9887564	18M	0.508333	576	Baresoil_Humansettlement	Misahualli
250	D25TA2TEJ	Aves				48	Muscle	86.9	1.738	0.958	1.81	179764	9938801	18M	0.431944	1894	Pasturelands_Shrubs	Cosanga
252	D25TA4TEJ	Aves	Passeriformes	Corvidae	Cyanocorax yncas	48	Muscle	57.6	1.152	0.678	1.7	185420	9955883	18M	0.472222	1624	Pasturelands_Pasturelands	Chaco
254	D25TA7TEJ	Mammalia	Carnivora	Procyonidae		48	Muscle	25.4	0.509	0.295	1.73	191151	9967154	18M	0.506944	1724	Forest_Shrubs	Chaco
266	D26TB8CER	Aves	Passeriformes	Thraupidae	Ramphocelus carbo	48	Brain	219.7	4.395	2.367	1.86	205246	9882116	18M	0.463889	407	Forest_Pasturelands	Ahuano
267	D26TB8CO	Aves	Passeriformes	Thraupidae	Ramphocelus carbo	48	Heart	15.2	0.303	0.167	1.81	205246	9882116	18M	0.463889	407	Forest_Pasturelands	Ahuano
268	D26TB8HI	Aves	Passeriformes	Thraupidae	Ramphocelus carbo	48	Liver	144.6	2.892	1.551	1.86	205246	9882116	18M	0.463889	407	Forest_Pasturelands	Ahuano
269	D26TB8PU	Aves	Passeriformes	Thraupidae	Ramphocelus carbo	48	Lung	25.7	0.514	0.278	1.85	205246	9882116	18M	0.463889	407	Forest_Pasturelands	Ahuano
270	D26TB8INT	Aves	Passeriformes	Thraupidae	Ramphocelus carbo	48	Intestine	308.9	6.178	3.33	1.86	205246	9882116	18M	0.463889	407	Forest_Pasturelands	Ahuano
281	D27TB7TEJ	Reptilia	Squamata	Amphisbaenidae	Amphisbaena bassleri	48	Muscle	72.4	1.448	0.784	1.85	191151	9908307	18M	0.570833	890	Humansettlement_Shrubs	Y de Coca
283	D27TB9TEJ	Aves				48	Muscle	85.3	1.706	0.912	1.87	189885	9918250	18M	0.597917	1165	Baresoil_Shrubs	Y de Coca
302	D28TA6TEJ	Aves	Passeriformes	Corvidae	Cyanocorax yncas	48	Muscle	22.3	0.446	0.275	1.62	180865	9951043	18M	0.460417	1816	Pasturelands_Pasturelands	Chaco
309	D28TA9TEJ	Reptilia	Squamata	Colubridae	Atractus sp.	48	Muscle	47.8	0.956	0.448	2.13	186193	9958255	18M	0.48125	1564	Pasturelands_Pasturelands	Chaco
310	D28TA12TEJ	Mammalia	Rodentia			48	Muscle	57.3	1.145	0.606	1.89	190971	9967256	18M	0.511806	1663	Forest_Forest	Chaco
315	D29TB3TEJ	Aves				48	Muscle	71.6	1.432	0.753	1.9	189077	9884341	18M	0.4125	443	Forest_Shrubs	Ahuano
316	D29TB4TEJ	Amphibia	Anura	Hylidae	Phyllomedusa vaillanti	48	Muscle	406.2	8.124	4.363	1.86	189274	9884311	18M	0.438194	443	Forest_Shrubs	Ahuano
323	D29TA1TEJ	Mammalia	Didelphimorphia	Didelphidae	Didelphis pernigra	48	Muscle	51.1	1.021	0.523	1.95	180216	9945479	18M	0.425	1890	Forest_Shrubs	Cosanga
324	D29TA4COND	Mammalia	Didelphimorphia	Didelphidae	Didelphis pernigra	48	Blood vessel	194.3	3.885	2.109	1.84	189376	9965140	18M	0.576389	1507	Humansettlement_Pasturelands	Chaco
356	D31TB6TEJ	Reptilia	Squamata	Colubridae	Siphlophis compressus	48	Muscle	106.8	2.136	1.16	1.84	197745	9884777	18M	0.440278	417	Forest_Forest	Ahuano
357	D31TB7TEJ	Amphibia	Anura	Bufonidae	Rhinella marina	48	Muscle	36.6	0.731	0.406	1.8	198345	9884022	18M	0.4375	421	Croplands_Forest	Ahuano
364	D31TA4TEJ	Aves	Passeriformes	Corvidae	Cyanocorax yncas	48	Muscle	34.2	0.683	0.384	1.78	186535	9961692	18M	0.475694	1615	Dispersevegetation_Pasturelands	Chaco
365	D31TA5TEJ	Mammalia	Didelphimorphia	Didelphidae	Didelphis marsupialis	48	Muscle	18	0.359	0.174	2.07	192075	9918921	18M	0.628472	1221	Forest_Forest	Cotundo_Coca
368	D32TB3TEJ	Mammalia	Didelphimorphia	Didelphidae	Didelphis marsupialis	48	Muscle	9.4	0.188	0.111	1.7	188960	9901887	18M	0.570139	637	Forest_Humansettlement	Y de Coca
384	D33TB6HI	Mammalia	Didelphimorphia	Didelphidae	Didelphis marsupialis	48	Liver	229.1	4.583	2.481	1.85	206441	9881996	18M	0.45625	406	Forest_Forest	Ahuano
385	D33TB6BA	Mammalia	Didelphimorphia	Didelphidae	Didelphis marsupialis	48	Spleen	711.8	14.236	7.593	1.87	206441	9881996	18M	0.45625	406	Forest_Forest	Ahuano
386	D33TB6CO	Mammalia	Didelphimorphia	Didelphidae	Didelphis marsupialis	48	Heart	44.3	0.887	0.477	1.86	206441	9881996	18M	0.45625	406	Forest_Forest	Ahuano
387	D33TB6PU1	Mammalia	Didelphimorphia	Didelphidae	Didelphis marsupialis	48	Lung	818.9	16.378	8.875	1.85	206441	9881996	18M	0.45625	406	Forest_Forest	Ahuano
388	D33TB6PU2	Mammalia	Didelphimorphia	Didelphidae	Didelphis marsupialis	48	Lung	321.3	6.426	3.442	1.87	206441	9881996	18M	0.45625	406	Forest_Forest	Ahuano
389	D33TB7TEJ	Aves				48	Muscle	45.2	0.905	0.496	1.82	190244	9906718	18M	0.572917	740	Forest_Shrubs	Y de Coca
390	D33TA1TEJ	Amphibia	Gymnophiona	Caecilidae	Caecilia sp.	48	Muscle	11.3	0.226	0.121	1.88	187331	9924103	18M	0.389583	1383	Forest_Shrubs	Cotundo_Coca
400	D34TA6TEJ	Mammalia	Didelphimorphia	Didelphidae	Didelphis pernigra	48	Muscle	7.2	0.145	0.144	1	184346	9955238	18M	0.478472	1656	Pasturelands_Pasturelands	Chaco
409	D35TB4TEJ	Amphibia	Anura	Bufonidae	Rhinella marina	48	Muscle	5	0.099	0.074	1.33	186779	9875899	18M	0.399306	478	Croplands_Forest	Arosemena
414	D35TB10TEJ	Reptilia	Squamata	Elapidae	Micrurus lemniscatus	48	Muscle	75.4	1.508	0.83	1.82	212128	9881535	18M	0.464583	377	Croplands_Croplands	Ahuano
432	D35TA3TEJ	Mammalia	Didelphimorphia	Didelphidae	Didelphis pernigra	48	Muscle	28.6	0.573	0.302	1.9	166610	9952729	18M	0.452778	2312	Shrubs_Shrubs	Papallacta
446	D36TB5TEJ	Reptilia	Squamata	Hylidae		48	Muscle	91.7	1.833	0.979	1.87	Non_Reported	9871508	18M	0.4	498	Baresoil_Shrubs	Arosemena
448	D36TB7TEJ	Amphibia	Anura	Bufonidae	Rhinella marina	48	Muscle	4	0.08	0.042	1.91	Non_Reported	9884325	18M	0.426389	450	Shrubs_Shrubs	Ahuano
451	D36TB12TEJ	Amphibia	Anura	Bufonidae	Rhinella marina	48	Muscle	3.9	0.078	0.044	1.78	191221	9907853	18M	0.561806	857	Humansettlement_Pasturelands	Y de Coca
459	D36TA5TEJ	Mammalia	Didelphimorphia	Didelphidae	Didelphis pernigra	48	Muscle	188.6	3.773	2.062	1.83	181324	9951826	18M	0.465972	1809	Pasturelands_Pasturelands	Chaco
461	D36TA7TEJ	Reptilia	Squamata	Colubridae	Dipsas vermiculata	48	Muscle	25.1	0.501	0.27	1.86	184703	9955478	18M	0.476389	1651	Shrubs_Shrubs	Chaco
482	D37TA1TEJ	Reptilia	Squamata	Colubridae		48	Muscle	48.5	0.969	0.579	1.67	186847	9922475	18M	0.401389	1308	Pasturelands_Pasturelands	Cotundo_Coca
485	D37TA4COND	Reptilia	Squamata	Colubridae	Atractus snethlageae	48	Blood vessel	126.7	2.535	1.394	1.82	189617	9927157	18M	0.419444	1668	Pasturelands_Shrubs	Cotundo_Coca
503	D38TB1TEJ	Amphibia	Anura	Bufonidae	Rhinella marina	48	Muscle	7.6	0.151	0.113	1.34	189040	9878441	18M	0.384028	476	Shrubs_Shrubs	Arosemena
512	D38TB10TEJ	Reptilia	Squamata	Colubridae	Clelia clelia	48	Muscle	8.9	0.178	0.096	1.85	211729	9878733	18M	0.478472	370	Shrubs_Shrubs	Ahuano
533	D38TA17TEJ	Mammalia	Rodentia			48	Muscle	30.6	0.613	0.355	1.72	191469	9967849	18M	0.63125	1780	Forest_Shrubs	Chaco
542	D39TB6TEJ	Amphibia	Anura	Bufonidae	Rhinella marina	48	Muscle	8.2	0.164	0.105	1.57	189061	9877972	18M	0.416667	464	Croplands_Pasturelands	Arosemena
544	D39TB9TEJ	Aves	Apodiformes	Trochilidae	Phaethornis hispidus	48	Muscle	64.1	1.283	0.712	1.8	189213	9884315	18M	0.428472	440	Croplands_Shrubs	Ahuano
545	D39TB10TEJ	Amphibia	Anura	Bufonidae	Rhinella marina	48	Muscle	10.6	0.211	0.139	1.52	194430	9883975	18M	0.438194	419	Croplands_Shrubs	Ahuano
562	D39TA2TEJ	Reptilia	Squamata	Colubridae		48	Muscle	5.5	0.11	0.065	1.68	186715	9922859	18M	0.392361	1305	Pasturelands_Shrubs	Cotundo_Coca
577	D40TB6TEJ	Aves				48	Muscle	69.4	1.389	0.742	1.87	189209	9883805	18M	0.423611	457	Shrubs_Shrubs	Arosemena
578	D40TB9TEJ	Mammalia	Rodentia			48	Muscle	358.1	7.161	3.856	1.86	196466	9884647	18M	0.439583	420	Croplands_Shrubs	Ahuano
579	D40TB11TEJ	Amphibia	Anura	Bufonidae	Rhinella marina	48	Muscle	0	0	0	0	197863	9884507	18M	0.449306	420	Forest_Shrubs	Ahuano
580	D40TB12TEJ	Amphibia	Anura	Bufonidae	Rhinella marina	48	Muscle	0.4	0.008	0.01	0.8	204035	9882566	18M	0.459028	409	Shrubs_Shrubs	Ahuano
582	D40TB14TEJ	Amphibia	Anura	Hylidae	Phyllomedusa sp.	48	Muscle	2.8	0.055	0.013	4.35	211613	9880117	18M	0.478472	401	Forest_Forest	Ahuano
583	D40TB15TEJ	Reptilia	Squamata	Colubridae		48	Muscle	0.4	0.007	0.019	0.38	198828	9884533	18M	0.524306	412	Croplands_Croplands	Misahualli
597	D40TA11TEJ	Reptilia	Squamata	Colubridae	Atractus sp.	48	Muscle	5.1	0.102	0.062	1.63	180891	9951065	18M	0.496528	1820	Pasturelands_Pasturelands	Chaco
598	D40TA15TEJ	Reptilia	Squamata	Colubridae	Dipsas klebbai	48	Muscle	9.9	0.198	0.107	1.85	185493	9955925	18M	0.514583	1617	Pasturelands_Shrubs	Chaco
630	D41TA9COND	Reptilia	Squamata	Colubridae	Atractus sp.	48	Blood vessel	9.1	0.182	0.104	1.76	185978	9956838	18M	0.56875	1593	Baresoil_Pasturelands	Chaco
632	D41TA11TEJ	Aves				48	Muscle	22.6	0.452	0.267	1.69	183481	9953740	18M	0.625	1720	Pasturelands_Pasturelands	Chaco
664	D42TB19TEJ	Reptilia	Squamata	Colubridae	Oxyrhpus petolarius	48	Muscle	20	0.4	0.243	1.64	189815	9906071	18M	0.618056	727	Pasturelands_Shrubs	Y de Coca
668	D42TA3TEJ	Mammalia	Didelphimorphia	Didelphidae	Didelphis pernigra	48	Muscle	14.3	0.285	0.197	1.45	179701	9939479	18M	0.430556	1904	Pasturelands_Shrubs	Cosanga
672	D43TB2TEJ	Amphibia	Anura	Bufonidae	Rhinella marina	48	Muscle	6.8	0.136	0.087	1.57	211307	9882473	18M	0.455556	386	Croplands_Shrubs	Ahuano
698	D44TA5TEJ	Aves				48	Muscle	678	13.559	7.403	1.83	833387	9952852	17M	0.51875	2402	Forest_Shrubs	Papallacta
702	D45TB2TEJ	Mammalia	Didelphimorphia	Didelphidae	Marmosa sp.	48	Muscle	6.5	0.131	0.07	1.87	188563	9885456	18M	0.364583	543	Shrubs_Shrubs	Arosemena
712	D45TB14TEJ	Aves				48	Muscle	4.9	0.097	0.056	1.75	189121	9903098	18M	0.6	660	Shrubs_Shrubs	Y de Coca
737	D46TB16TEJ	Aves	Gruiformes	Rallidae	Laterallus melanophaius	48	Muscle	14.7	0.294	0.179	1.64	186444	9895091	18M	0.595833	533	Shrubs_Shrubs	Y de Coca
744	D46TA6TEJ	Mammalia	Didelphimorphia	Didelphidae	Didelphis pernigra	48	Muscle	11.5	0.229	0.125	1.83	186166	9958603	18M	0.475694	1583	Forest_Shrubs	Chaco
745	D46TA7TEJ	Aves				48	Muscle	65.7	1.314	0.717	1.83	179902	9950245	18M	0.53125	1850	Pasturelands_Shrubs	Chaco
758	D47TA1TEJ	Reptilia	Squamata	Colubridae	Dipsas klebbai	48	Muscle	27.7	0.554	0.321	1.73	183121	9933497	18M	0.404861	2078	Pasturelands_Shrubs	Cosanga
759	D47TA4TEJ	Mammalia	Chiroptera			48	Muscle	19.4	0.389	0.224	1.74	170674	9950956	18M	0.449306	2052	Forest_Shrubs	Papallacta
766	D48TB4CO	Aves				48	Heart	114.1	2.282	1.267	1.8	199693	9883402	18M	0.446528	408	Baresoil_Shrubs	Ahuano
769	D48TB9TEJ	Reptilia	Squamata	Colubridae		48	Muscle	2.3	0.046	0.036	1.26	186520	9894531	18M	0.590278	530	Shrubs_Shrubs	Y de Coca
770	D48TB10TEJ	Reptilia	Squamata	Amphisbaenidae	Amphisbaena bassleri	48	Muscle	18.9	0.377	0.218	1.73	191222	9907838	18M	0.610417	861	Baresoil_Shrubs	Y de Coca
773	D48TA2TEJ	Amphibia	Gymnophiona	Caecilidae	Caecilia sp.	48	Muscle	3.3	0.066	0.036	1.86	187343	9924103	18M	0.395833	1399	Forest_Shrubs	Cotundo_Coca
777	D48TA4TEJ	Amphibia	Gymnophiona	Caecilidae	Caecilia sp.	48	Muscle	159.8	3.195	1.763	1.81	189354	9926882	18M	0.409028	1627	Forest_Shrubs	Cotundo_Coca
781	D48TA8TEJ	Amphibia	Gymnophiona	Caecilidae	Caecilia sp.	48	Muscle	30.9	0.618	0.355	1.74	180966	9948080	18M	0.465278	1860	Forest_Shrubs	Cosanga
793	D49TB6TEJ	Amphibia	Anura	Bufonidae	Rhinella marina	48	Muscle	3.3	0.065	0.052	1.26	197213	9884963	18M	0.438194	449	Dispersevegetation_Shrubs	Ahuano
805	D49TA3TEJ	Amphibia	Anura	Bufonidae	Rhinella marina	48	Muscle	9.5	0.19	0.12	1.58	187843	9921481	18M	0.400694	1214	Dispersevegetation_Shrubs	Cotundo_Coca
808	D49TA7TEJ	Mammalia	Didelphimorphia	Didelphidae	Didelphis marsupialis	48	Muscle	35.4	0.707	0.379	1.86	179759	9938306	18M	0.452083	1891	Shrubs_Shrubs	Cosanga
812	D49TA13TEJ	Reptilia	Squamata	Elapidae	Atractus orcesi	48	Muscle	16.6	0.331	0.194	1.71	183949	9931507	18M	0.615278	2206	Forest_Shrubs	Chaco
835	D50TA9TEJ	Aves				48	Muscle	35	0.701	0.407	1.72	183702	9954253	18M	0.579167	1707	Baresoil_Pasturelands	Chaco
19	D12TB15HI	Reptilia	Squamata	Amphisbaenidae	Amphisbaena bassleri	60	Liver	537.1	10.742	5.908	1.82	189203	9916126	18 M	0.614583	1076	Shrubs_Shrubs	Cotundo_coca
20	D12TB15TEJ	Reptilia	Squamata	Amphisbaenidae	Amphisbaena bassleri	60	Muscle	381.4	7.628	4.155	1.84	189203	9916126	18 M	0.614583	1076	Shrubs_Shrubs	Cotundo_coca
40	D13TB10	Aves	Apodiformes	Trochilidae		60	Muscle	63.8	1.277	0.702	1.82	196644	9884657	18 M	0.436806	422	Forest_Forest	Ahuano
231	D25TB4TEJ	Reptilia	Squamata	Colubridae	Atractus elaps	60	Muscle	17.2	0.343	0.187	1.84	195465	9884399	18M	0.427778	429	Croplands_Shrubs	Ahuano
246	D25TB12TEJ	Mammalia	Didelphimorphia	Didelphidae	Didelphis marsupialis	60	Muscle	16.3	0.326	0.193	1.69	190086	9906518	18M	0.600694	736	Humansettlement_Shrubs	Y de Coca
248	D25TB14COND	Reptilia	Squamata	Amphisbaenidae	Amphisbaena bassleri	60	Blood vessel	18.3	0.366	0.22	1.67	189787	9905989	18M	0.646528	725	Baresoil_Shrubs	Y de Coca
13	D12TA6	Reptilia	Squamata	Colubridae	Dipsas sp.	72	Blood vessel	269.9	5.398	2.922	1.85	180400	9947304	18 M	0.440278	1822	Pasturelands_Shrubs	Cosanga
15	D12TA8	Mammalia	Didelphimorphia	Didelphidae	Didelphis pernigra	72	Muscle	8.9	0.178	0.12	1.48	177892	9948746	18 M	0.459028	1903	Shrubs_Shrubs	Cosanga
17	D12TB1	Reptilia	Squamata	Colubridae	Chironius sp.	72	Muscle	216.4	4.329	2.345	1.85	189348	9882745	18 M	0.371528	462	Forest_Shrubs	Arosemena
25	D12TB3	Amphibia	Anura	Bufonidae	Rhinella marina	72	Muscle	22.2	0.444	0.239	1.86	185593	9875009	18 M	0.395139	481	Croplands_Croplands	Arosemena
26	D12TB4	Reptilia	Squamata	Colubridae	Ninia sp.	72	Muscle	92.1	1.843	1.006	1.83	184099	9873672	18 M	0.402778	487	Pasturelands_Shrubs	Arosemena
27	D12TB6	Reptilia	Squamata	Elapidae	Micrurus sp.	72	Muscle	18.5	0.369	0.204	1.81	185977	9875429	18 M	0.419444	476	Pasturelands_Shrubs	Arosemena
28	D12TB7	Reptilia	Squamata	Colubridae	Siphlophis compressus	72	Muscle	264.2	5.283	2.862	1.85	187722	9877164	18 M	0.43125	543	Forest_Pasturelands	Arosemena
30	D13TA1	Reptilia	Squamata	Colubridae	Dipsas sp.	72	Blood vessel	105.9	2.117	1.05	2.02	182360	9934777	18 M	0.403472	1993	Humansettlement_Pasturelands	Cosanga
36	D13TA20	Reptilia	Squamata			72	Bone	43.5	0.87	0.48	1.81	179765	9939053	18 M	0.599306	1883	Pasturelands_Shrubs	Cosanga
39	D13TA9	Reptilia	Squamata	Colubridae	Atractus sp.	72	Bone	102.6	2.052	1.12	1.83	184885	9955544	18 M	0.471528	1659	Humansettlement_Shrubs	Chaco
64	D15TB2TEJ	Reptilia	Squamata	Colubridae	Siphlophis compressus	72	Muscle	29.6	0.591	0.333	1.77	182357	9871480	18M	0.411806	498	Pasturelands_Pasturelands	Arosemena
69	D16TB9TEJ	Mammalia	Rodentia	Sciuridae	Notosciurus sp.	72	Muscle	7.2	0.144	0.089	1.63	186286	9896134	18M	0.653472	525	Forest_Shrubs	Y de Coca
75	D18TA11PI	Reptilia	Squamata	Colubridae	Atractus sp.	72	Skin	66.1	1.323	0.743	1.78	185479	9955927	18M	0.524306	1614	Croplands_Pasturelands	Chaco
76	D18TA12PI	Reptilia	Squamata	Colubridae	Atractus sp.	72	Skin	1085.4	21.708	11.794	1.84	185480	9955925	18M	0.525	1617	Croplands_Pasturelands	Chaco
87	D18TA5TEJ	Reptilia	Squamata	Colubridae	Atractus orcesi	72	Muscle	530.8	10.617	5.775	1.84	179244	9941817	18M	0.432639	1879	Pasturelands_Shrubs	Cosanga
90	D18TA8PI	Reptilia	Squamata	Colubridae	Atractus sp.	72	Skin	60.2	1.203	0.559	2.15	186192	9957961	18M	0.476389	1569	Pasturelands_Pasturelands	Chaco
91	D18TA9TEJ	Mammalia	Carnivora	Procyonidae	Potos flavus	72	Muscle	45.7	0.915	0.512	1.79	186539	9961729	18M	0.485417	1608	Pasturelands_Pasturelands	Chaco
100	D18TB16HU	Mammalia	Didelphimorphia	Didelphidae	Didelphis marsupialis	72	Bone	179.4	3.587	1.979	1.81	189115	9902662	18M	0.646528	644	Humansettlement_Shrubs	Y de Coca
125	D20TB1TEJ	Aves	Strigiformes	Strigidae	Megascops choliba	72	Muscle	30.2	0.604	0.332	1.82	186206	9876088	18M	0.36875	477	Baresoil_Pasturelands	Arosemena
128	D20TB3PI	Reptilia	Squamata	Elapidae	Micrurus ornatissimus	72	Skin	0	0	0	0	189690	9881612	18M	0.399306	503	Shrubs_Shrubs	Arosemena
147	D21TB7INT	Aves	Passeriformes	Thraupidae	Ramphocelus carbo	72	Intestine	5.2	0.104	0.063	1.65	188090	9885979	18M	0.506944	565	Humansettlement_Humansettlement	Misahualli
174	D22TB11TEJ	Aves	Passeriformes	Thraupidae	Ramphocelus carbo	72	Muscle	173.9	3.477	1.893	1.84	186776	9891834	18M	0.621528	527	Humansettlement_Pasturelands	Y de Coca
176	D22TA2TEJ	Mammalia	Chiroptera			72	Muscle	202	4.04	2.206	1.83	187611	9929147	18M	0.398611	1960	Forest_Forest	Cotundo_Coca
179	D22TA6TEJ	Mammalia	Rodentia			72	Muscle	37.4	0.749	0.431	1.74	181131	9948261	18M	0.449306	1876	Shrubs_ShrubsP	Cosanga
180	D22TA8PI	Mammalia	Didelphimorphia	Didelphidae	Didelphis pernigra	72	Skin	73.9	1.478	0.823	1.8	179174	9949938	18M	0.467361	1856	Shrubs_ShrubsP	Chaco
182	D22TA12TEJ	Aves	Passeriformes	Emberizidae	Zonotrichia capensis	72	Muscle	31.4	0.628	0.348	1.8	183694	9933192	18M	0.6125	2109	Pasturelands_Pasturelands	Cosanga
205	D24TB3TEJ	Amphibia	Anura	Bufonidae	Rhinella marina	72	Muscle	14.2	0.285	0.21	1.36	183152	9872515	18M	0.3875	493	Forest_Shrubs	Arosemena
207	D24TB7TEJ	Amphibia	Anura	Bufonidae	Rhinella marina	72	Muscle	6.4	0.128	0.086	1.48	200121	9883381	18M	0.432639	403	Humansettlement_Shrubs	Ahuano
221	D24TA2COND	Reptilia	Squamata	Colubridae	Dipsas klebbai	72	Blood vessel	10.1	0.203	0.127	1.6	181146	9948362	18M	0.432639	1869	Forest_Shrubs	Cosanga
230	D25TB3TEJ	Aves				72	Muscle	118.2	2.365	1.266	1.87	190091	9884258	18M	0.41875	443	Humansettlement_Pasturelands	Ahuano
243	D25TB9PI	Aves				72	Skin	1.5	0.031	0.038	0.8	182542	9891587	18M	0.558333	544	Baresoil_Shrubs	IKIAM
244	D25TB10TEJ	Reptilia	Squamata	Colubridae	Chironius scurrulus	72	Muscle	39.3	0.787	0.447	1.76	186631	9893740	18M	0.578472	532	Shrubs_Shrubs	Y de Coca
257	D26TB2TEJ	Amphibia	Anura	Bufonidae	Rhinella marina	72	Muscle	9.1	0.182	0.113	1.62	186876	9875870	18M	0.379861	480	Baresoil_Pasturelands	Arosemena
260	D26TB5TEJ	Amphibia	Anura	Bufonidae	Rhinella marina	72	Muscle	7.5	0.151	0.107	1.41	183152	9872530	18M	0.39375	492	Pasturelands_Pasturelands	Arosemena
272	D26TA2TEJ	Mammalia	Didelphimorphia	Didelphidae	Didelphis pernigra	72	Muscle	15.4	0.308	0.188	1.64	170064	9952045	18M	0.443056	2124	Shrubs_Shrubs	Papallacta
287	D28TB2TEJ	Reptilia	Squamata	Colubridae	Dipsas indica	72	Muscle	167	3.339	1.793	1.86	200192	9883388	18M	0.420139	407	Croplands_Forest	Ahuano
301	D28TA5TEJ	Mammalia	Didelphimorphia	Didelphidae	Didelphis pernigra	72	Muscle	32.6	0.652	0.352	1.85	180709	9948883	18M	0.445139	1890	Shrubs_Shrubs	Cosanga
303	D28TA7TEJ	Aves	Cuculiformes	Cuculidae	Crotophaga ani	72	Muscle	3.9	0.077	0.059	1.31	181097	9951241	18M	0.465278	1818	Pasturelands_Pasturelands	Chaco
339	D30TB9TEJ	Reptilia	Squamata	Colubridae	Helicops angulatus	72	Muscle	215.7	4.315	2.331	1.85	206239	9882022	18M	0.457639	404	Humansettlement_Pasturelands	Ahuano
376	D32TA5TEJ	Aves	Passeriformes	Corvidae	Cyanocorax yncas	72	Muscle	21.6	0.432	0.229	1.89	171273	9950587	18M	0.478472	1968	Forest_Shrubs	Papallacta
408	D35TB3COND	Reptilia	Squamata	Colubridae	Erythrolamprus aesculapii	72	Blood vessel	62.5	1.249	0.704	1.77	183163	9872545	18M	0.390278	486	Pasturelands_Shrubs	Arosemena
410	D35TB5TEJ	Amphibia	Anura	Bufonidae	Rhinella marina	72	Muscle	11.2	0.224	0.141	1.59	189137	9877874	18M	0.407639	477	Shrubs_Shrubs	Arosemena
412	D35TB8TEJ	Amphibia	Anura	Bufonidae	Rhinella marina	72	Muscle	14.1	0.281	0.171	1.64	202012	9883758	18M	0.438194	469	Forest_Forest	Ahuano
413	D35TB9TEJ	Mammalia	Chiroptera			72	Muscle	230.8	4.616	2.459	1.88	211712	9878789	18M	0.458333	371	Shrubs_Shrubs	Ahuano
428	D35TB18TEJ	Reptilia	Squamata	Boidae	Epicrates cenchria	72	Muscle	12.4	0.248	0.135	1.84	189871	9906284	18M	0.580556	72	Baresoil_Humansettlement	Y de Coca
433	D35TA6TEJ	Aves				72	Muscle	6.7	0.135	0.072	1.88	822421	9959085	17M	0.482639	2887	Shrubs_Shrubs	Papallacta
436	D35TA10TEJ	Aves				72	Muscle	16.3	0.325	0.159	2.05	186202	9957872	18M	0.604861	1562	Baresoil_Pasturelands	Chaco
449	D36TB10TEJ	Amphibia	Anura	Bufonidae	Rhinella marina	72	Muscle	12.3	0.247	0.138	1.79	190567	9884389	18M	0.4375	434	Croplands_Shrubs	Ahuano
450	D36TB11TEJ	Amphibia	Anura	Bufonidae	Rhinella marina	72	Muscle	9.9	0.198	0.109	1.82	194449	9884000	18M	0.445139	420	Baresoil_Shrubs	Ahuano
460	D36TA6TEJ	Amphibia	Gymnophiona	Caecilidae	Caecilia sp.	72	Muscle	8	0.16	0.087	1.84	181334	9951434	18M	0.467361	1809	Pasturelands_Pasturelands	Chaco
483	D37TA2TEJ	Aves				72	Muscle	21.5	0.43	0.251	1.72	186765	9922614	18M	0.403472	1310	Pasturelands_Pasturelands	Cotundo_Coca
484	D37TA3TEJ	Reptilia	Squamata	Colubridae	Imantodes cenchoa	72	Muscle	18.5	0.369	0.219	1.68	188486	9925303	18M	0.411111	1534	Pasturelands_Shrubs	Cotundo_Coca
486	D37TA5TEJ	Reptilia	Squamata	Colubridae	Atractus orcesi	72	Muscle	65	1.3	0.74	1.76	184141	9932081	18M	0.435417	2160	Dispersevegetation_Shrubs	Cosanga
487	D37TA6TEJ	Reptilia	Squamata	Colubridae	Atractus orcesi	72	Muscle	410.1	8.202	4.464	1.84	184137	9932114	18M	0.436806	2158	Shrubs_Shrubs	Cosanga
488	D37TA7TEJ	Aves	Passeriformes	Hirundinidae	Notiochelidon cyanoleuca	72	Muscle	30.4	0.609	0.335	1.82	182108	9935143	18M	0.445833	1970	Pasturelands_Pasturelands	Cosanga
489	D37TA8TEJ	Aves	Passeriformes	Hirundinidae	Notiochelidon cyanoleuca	72	Muscle	39.1	0.781	0.448	1.75	182056	9935215	18M	0.447917	1970	Pasturelands_Pasturelands	Cosanga
490	D37TA9TEJ	Reptilia	Squamata	Colubridae	Atractus orcesi	72	Muscle	86.6	1.732	0.956	1.81	181292	9935670	18M	0.453472	1947	Pasturelands_Pasturelands	Cosanga
494	D37TA17TEJ	Mammalia	Rodentia			72	Muscle	44.9	0.899	0.48	1.87	191876	9968427	18M	0.546528	1804	Forest_Shrubs	Chaco
495	D37TA20TEJ	Aves	Passeriformes	Pipridae	Ceratopipra erythrocephala	72	Muscle	24.4	0.489	0.289	1.69	179112	9948602	18M	0.621528	1888	Shrubs_Shrubs	Cosanga
513	D38TB12TEJ	Amphibia	Anura	Bufonidae	Rhinella marina	72	Muscle	187.4	3.748	2.022	1.85	211563	9879420	18M	0.484028	397	Forest_Forest	Ahuano
514	D38TB15TEJ	Aves	Cuculiformes	Cuculidae	Crotophaga ani	72	Muscle	23.2	0.464	0.263	1.77	188940	9901856	18M	0.61875	638	Shrubs_Shrubs	Y de Coca
532	D38TA15TEJ	Reptilia	Squamata	Colubridae	Atractus sp.	72	Muscle	15.9	0.318	0.191	1.67	185976	9959175	18M	0.603472	1595	Shrubs_Shrubs	Chaco
534	D38TA20TEJ	Mammalia	Didelphimorphia	Didelphidae	Didelphis marsupialis	72	Muscle	14.6	0.291	0.179	1.62	182651	9934425	18M	0.695833	2008	Forest_Shrubs	Cosanga
543	D39TB7TEJ	Reptilia	Squamata	Colubridae	Siphlophis compressus	72	Muscle	14	0.28	0.163	1.71	188970	9884325	18M	0.426389	450	Shrubs_Shrubs	Ahuano
552	D39TB14TEJ	Reptilia	Squamata	Colubridae	Clelia clelia	72	Muscle	14.2	0.284	0.163	1.74	188599	9885416	18M	0.517361	538	Shrubs_Shrubs	Misahualli
553	D39TB15TEJ	Reptilia	Squamata	Colubridae	Chironius scurrulus	72	Muscle	7.9	0.158	0.114	1.38	186726	9893173	18M	0.565972	520	Shrubs_Shrubs	Y de Coca
554	D39TB16TEJ	Reptilia	Squamata	Boidae	Epicrates cenchria	72	Muscle	6.9	0.137	0.094	1.47	188306	9901136	18M	0.579861	620	Croplands_Shrubs	Y de Coca
555	D39TB17TEJ	Aves				72	Muscle	18.2	0.364	0.212	1.72	189574	9905548	18M	0.589583	721	Forest_Shrubs	Y de Coca
556	D39TB18TEJ	Reptilia	Squamata	Colubridae	Chironius scurrulus	72	Muscle	5.3	0.105	0.071	1.47	189605	9905572	18M	0.593056	723	Shrubs_Shrubs	Y de Coca
564	D39TA6TEJ	Reptilia	Squamata	Colubridae	Dipsas klebbai	72	Muscle	10.3	0.205	0.13	1.58	179317	9942637	18M	0.440972	1849	Shrubs_Shrubs	Cosanga
565	D39TA7TEJ	Mammalia	Rodentia			72	Muscle	293.7	5.873	3.164	1.86	180214	9945459	18M	0.447222	1858	Shrubs_Shrubs	Cosanga
566	D39TA9TEJ	Aves				72	Muscle	38	0.76	0.424	1.79	178453	9950038	18M	0.464583	1822	Pasturelands_Shrubs	Chaco
567	D39TA11TEJ	Mammalia	Didelphimorphia	Didelphidae	Didelphis pernigra	72	Muscle	154.2	3.084	1.67	1.85	186142	9958556	18M	0.481944	1579	Shrubs_Shrubs	Chaco
568	D39TA15TEJ	Mammalia	Didelphimorphia	Didelphidae	Marmosa sp.	72	Muscle	7.5	0.15	0.076	1.98	192348	9969130	18M	0.513889	1883	Forest_Forest	Chaco
585	D40TB19TEJ	Aves				72	Muscle	7.8	0.155	0.064	2.43	189239	9904565	18M	0.625	697	Shrubs_Shrubs	Y de Coca
586	D40TB20TEJ	Reptilia	Squamata	Colubridae		72	Muscle	10.3	0.206	0.122	1.69	191126	9907664	18M	0.632639	851	Shrubs_Shrubs	Y de Coca
587	D40TB21TEJ	Mammalia	Cingulata	Chlamyphoridae	Priodontes maximus	72	Muscle	172.7	3.455	1.962	1.76	191172	9908775	18M	0.638889	888	Shrubs_Shrubs	Y de Coca
599	D40TA17TEJ	Reptilia	Squamata	Colubridae	Dipsas klebbai	72	Muscle	26.3	0.525	0.293	1.79	191516	9967893	18M	0.551389	1783	Forest_Shrubs	Chaco
604	D40TA23TEJ	Aves	Passeriformes	Turdidae	Turdus serranus	72	Muscle	2.6	0.051	0.042	1.21	177465	9949196	18M	0.601389	1794	Pasturelands_Shrubs	Chaco
631	D41TA10TEJ	Mammalia	Didelphimorphia	Didelphidae	Didelphis pernigra	72	Muscle	24.6	0.492	0.258	1.91	189877	9965910	18M	0.586111	1486	Shrubs_Shrubs	Chaco
634	D41TA13TEJ	Mammalia	Didelphimorphia	Didelphidae	Marmosa sp.	72	Muscle	25.5	0.51	0.287	1.78	179431	9942990	18M	0.661806	1854	Pasturelands_Pasturelands	Cosanga
662	D42TB16TEJ	Aves				72	Muscle	26.7	0.534	0.303	1.76	188959	9901885	18M	0.602083	641	Shrubs_Shrubs	Y de Coca
665	D42TB20TEJ	Aves				72	Muscle	22.8	0.456	0.271	1.68	191333	9908049	18M	0.650694	874	Baresoil_Shrubs	Y de Coca
673	D43TB3TEJ	Aves				72	Muscle	17.4	0.347	0.205	1.7	186758	9892944	18M	0.627083	517	Shrubs_Shrubs	Y de Coca
35	D13TA2	Reptilia	Squamata	Colubridae	Dipsas sp.	96	Blood vessel	276.4	5.529	2.987	1.85	179755	9938695	18 M	0.413889	1893	Pasturelands_Pasturelands	Cosanga
86	D18TA4TEJ	Reptilia	Squamata	Colubridae	Atractus sp.	96	Muscle	324.3	6.485	3.422	1.89	179341	9940625	18M	0.428472	1882	Dispersevegetation_Pasturelands	Cosanga
14	D12TA7	Reptilia	Squamata	Colubridae	Dipsas sp.	96	Blood vessel	32.9	0.657	0.373	1.76	180207	9948771	18 M	0.45	1890	Shrubs_Shrubs	Cosanga
16	D12TA9	Mammalia	Rodentia			96	Muscle	6.1	0.122	0.089	1.37	179774	9950135	18 M	0.470833	1860	Pasturelands_Shrubs	Chaco
29	D12TB9	Reptilia	Squamata	Colubridae	Siphlophis compressus	96	Muscle	213	4.261	2.315	1.84	195666	9884474	18 M	0.452083	425	Humansettlement_Shrubs	Ahuano
33	D13TA13	Reptilia	Squamata	Elapidae	Micrurus steindachneri	96	Bone	36.6	0.733	0.408	1.79	186344	9961488	18 M	0.490972	1609	Pasturelands_Shrubs	Chaco
37	D13TA3	Reptilia	Squamata	Colubridae	Dipsas sp.	96	Blood vessel	38.6	0.771	0.427	1.8	179768	9939175	18 M	0.420833	1896	Pasturelands_Shrubs	Cosanga
38	D13TA4	Reptilia	Squamata	Colubridae	Dipsas sp.	96	Blood vessel	209	4.179	2.257	1.85	179138	9941605	18 M	0.427778	1872	Bridge_Waterbody	Cosanga
54	D14TA9TEJ	Mammalia	Lagomorpha	Leporidae	Sylvilagus brasiliensis	96	Muscle	7.3	0.146	0.091	1.6	186187	9960476	18M	0.53125	1611	Shrubs_ShrubsP	Chaco
89	D18TA7PI	Reptilia	Squamata	Colubridae	Atractus sp.	96	Skin	806.9	16.137	8.687	1.86	186083	9957085	18M	0.465278	1584	Humansettlement_Pasturelands	Chaco
228	D25TB1TEJ	Aves				96	Muscle	392.7	7.854	4.188	1.88	189283	9882667	18M	0.372222	467	Forest_Forest	Arosemena
251	D25TA3TEJ	Mammalia	Rodentia			96	Muscle	66.5	1.331	0.764	1.74	180329	9948809	18M	0.451389	1886	Shrubs_Shrubs	Cosanga
258	D26TB3TEJ	Reptilia	Squamata	Elapidae	Micrurus narduccii	96	Muscle	30.6	0.611	0.349	1.75	185636	9875048	18M	0.384028	481	Croplands_Shrubs	Arosemena
259	D26TB4TEJ	Amphibia	Anura	Bufonidae	Rhinella marina	96	Muscle	1.7	0.034	0.042	0.81	183247	9872688	18M	0.390278	492	Pasturelands_Pasturelands	Arosemena
273	D26TA3TEJ	Mammalia	Didelphimorphia	Didelphidae	Didelphis pernigra	96	Muscle	55.2	1.104	0.721	1.53	831444	9954015	17M	0.458333	2375	Baresoil_Pasturelands	Papallacta
274	D26TA4TEJ	Mammalia	Didelphimorphia	Didelphidae	Didelphis pernigra	96	Muscle	190.6	3.813	2.084	1.83	826857	9957277	17M	0.46875	2641	Pasturelands_Shrubs	Papallacta
312	D28TA18TEJ	Reptilia	Squamata	Colubridae	Atractus sp.	96	Muscle	387	7.74	4.146	1.87	183956	9933123	18M	0.616667	2125	Humansettlement_Pasturelands	Cosanga
361	D31TB9TEJ	Reptilia	Squamata	Colubridae	Dipsas indica	96	Muscle	11.4	0.228	0.121	1.88	188865	9901756	18M	0.604167	636	Shrubs_Shrubs	Y de Coca
362	D31TA1TEJ	Amphibia	Anura	Bufonidae	Rhinella marina	96	Muscle	22.7	0.453	0.268	1.69	186955	9922458	18M	0.38125	1319	Pasturelands_Shrubs	Cotundo_Coca
377	D32TA6TEJ	Mammalia	Rodentia			96	Muscle	99.9	1.998	1.067	1.87	169220	9952650	18M	0.486806	2195	Forest_Shrubs	Papallacta
399	D34TA5TEJ	Aves				96	Muscle	39.6	0.793	0.42	1.89	183855	9954670	18M	0.475694	1694	Pasturelands_Pasturelands	Chaco
420	D35TB14TEJ	Reptilia	Squamata	Colubridae	Siphlophis compressus	96	Muscle	5.2	0.105	0.06	1.76	186558	9894248	18M	0.55	533	Humansettlement_Shrubs	Y de Coca
491	D37TA13TEJ	Reptilia	Squamata	Colubridae	Atractus sp.	96	Muscle	51.8	1.036	0.576	1.8	184858	9955538	18M	0.502778	1655	Croplands_Pasturelands	Chaco
492	D37TA14TEJ	Reptilia	Squamata	Colubridae	Atractus sp.	96	Muscle	14.5	0.29	0.174	1.66	186180	9957402	18M	0.507639	1569	Croplands_Pasturelands	Chaco
493	D37TA15TEJ	Reptilia	Squamata	Colubridae	Clelia clelia	96	Muscle	9	0.181	0.12	1.5	190899	9967026	18M	0.53125	1685	Forest_Pasturelands	Chaco
32	D13TA11	Reptilia	Squamata	Colubridae	Atractus sp.	120	Bone	47.2	0.944	0.46	2.05	185956	9956788	18 M	0.477778	1598	Humansettlement_Pasturelands	Chaco
253	D25TA5HU	Reptilia	Squamata	Colubridae	Atractus sp.	120	Bone	52.5	1.049	0.616	1.7	185840	9956527	18M	0.477083	1603	Pasturelands_Pasturelands	Chaco
275	D26TA5TEJ	Mammalia	Didelphimorphia	Didelphidae	Didelphis pernigra	120	Muscle	6.3	0.126	0.093	1.36	170597	9950989	18M	0.515278	2054	Shrubs_ShrubsP	Papallacta
311	D28TA13PI	Aves				120	Skin	8.3	0.167	0.125	1.33	190682	9967509	18M	0.519444	1571	Dispersevegetation_Forest	Chaco
429	D35TB20TEJ	Reptilia	Squamata	Colubridae	Clelia clelia	120	Muscle	16.9	0.337	0.169	1.99	181802	9893682	18M	0.650694	578	Pasturelands_Shrubs	IKIAM
469	D36TB14CER	Reptilia	Squamata	Colubridae	Erythrolamprus breviceps		Brain	9.3	0.186	0.115	1.62	Non_Reported	Non_Reported	NR	NR	Non_Reported	Non_Reported	Non_Reported

## Sheet: Codes
Codes
TEJ	Muscle
HI	Liver
CER	Brain
CO	Heart
INT	Intestine
PU	Lung
CERA	Earwax
HU	Bone
SA	Blood
COND	Blood vessel
BA	Spleen
EGGS	Eggs
PI	Skin
ACA	Mites
ECT	Ectoparasite
DIP	Diptera larvae
	Non specified
OT	Other_Paw
OT	Other_Stomach
OT	Other_Rib
OT	Other_Scales
OT	Other_Vertebra
OT	Other_Kidney
OT	Other_Esophagus
OT	Other_Sewer
