# Supplementary material for: From roads to biobanks: Roadkill animals as a valuable source of genetic data
Source: PLoS One. 2023 Dec 7;18(12):e0290836. doi: 10.1371/journal.pone.0290836 (PMC10703236; doi:10.1371/journal.pone.0290836)
Supplement: S2 File — Sequences of COI and 18S from Leishmania spp. obtained from the amplification of specific targets by PCR. (FASTA) [file pone.0290836.s006.fasta]

>SampleID_391 | D33TA2TEJ | COI
TTACTTCCTATTTGGTGCACTGAGCAGGCCTGGCTGGAATATCCATAAGTCTAATAATCA
CGCATAGAACTATGCCAACCGAGGCTCCCTCCTGGGGAACGACCAAAATTTATAACGTCA
TTGTAACTGCCCACGCATTTATCATAATCTTCTTCATAGTCATACCCACGAATAATTGGG
GGCTTCGGAAACTGACTGATTCCGCCTAATAATTGGAGCCCCCGACATGGCCTTCCCACG
AATAAACAACATAAGCTTCTGACTCCTCCCCCCCTCCCTACTTCTCCTGCTTTCCTCCTC
ATTCACAGAGGCCGGGGCAGGAACAGGATGAACTGTTTACCCACCACTCTCAGGAAACCT
AGCCCACTCAGGCACGTCCGTAGACCTAGCAATTTTCTCCCTTCACCTGGCAGGCGTCTC
ATCGGGAATCCTAGGAGCTATCAACTTCATTACCACCTGCCTCAGCATAAAACCAAAAAA
CATGCCGCTATTCAAAATACCACTGTTCGTCTGATCCGTATTCTCCACAGCCATCCTCCT
CCTAATCGCCCTGCCAGTCCTAGCAGCAGCCATCACAATACTACTAACAGATCGTAATCT
CAACACCTCCTTCTTCGACCCATCGGGAGGAGGGGACCTCAGTGCTATACCAACACCTAT
ACTG

>SampleID_464 | D31TA3TEJ | COI
TATACCTCCTATTCGGAGCCTGATCGGGCCTTATCGGAGCCTGTTTAAGTATCCTGAATA
CGAATAGAACTAACCCAACCCGGCTCCCTACTTGGGAGCGATCAAATCTTTAACGTCCTA
GTCACAGCCCACGCATTCATCATAATTTTCTTTATGGTCATACCCATTATAATCGGGGGA
TTCGGTAATTGATTAATCCCACTTATAATCGGGGCCCCGGACATAGCTTTTCCACGAATA
AACAACATAAGTTTCTGACTTCTGCCACCAGCTTTACTCTTACTTCTATCATCCTCATAC
GTAGAAGCAGGAGCCGGCACAGGCTGAACAGTATACCCACCTTTATCGGGAAACTTAACA
CATTCGGGCCCCTCAGTAGACCTAGCAATCTTTTCTTTACACCTGGCAGGCGCCTCCTCC
ATTCTAGGCGCAATTAACTTTATTACAACATGCATTAATATAAAACCCAAGTCCATACC-
CATATTTAATATTCCTCTGTTTGTCTGATCAGTACTAATTACCGCTATTATACTTCTATT
AGCACTGCCAGTACTAGCAGCAGCAATCACCATACTATTAACAGATCGAAACTTAAACAC
CTCCTTCTTTGACCCTTGCGGAGGTGGCGACCCAGTGCTGTTCCAACACCTATTCTGCTT
CTTCGGCCACCC

>SampleID_465 | D35TA9CO | COI
TTTTCGGAGCCTGATCCGCGCCTCATCGGAGCCTGTCTTAGCATCCTAATACGAATAGAA
CTAACCCAGCCCGGTTACCCTGTTCGGAAGCGATCAAATTTTTAATGTCCTAGTTACAGC
CCATGCATTCATTATAATTTTCTTTATGGTCATACCCATTATAATCGGGGGATTCGGTAA
TTGATTAATCCCACTTATAATTGGAGCCCCGGATATAGCTTTCCCACGAATAAATAACAT
AAGTTTCTGACTTCTGCCACCAGCTTTACTCTTACTTCTATCATCCTCATACGTAGAAGC
AGGAGCCGGCACAGGCTGAACAGTATACCCACCTTTATCAGGAAACCTAGTACATTCGGG
CCCCTCAGTAGACCTAGCAATCTTTTCCCTACACCTGGCAGGCGCCTCCTCCATCCTGGG
CGCAATTAACTTCATTACAACATGCATTAATATAAAACCTAAGTCCATACCTATATTCAA
CATCCCCTTGTTTGTCTGATCAGTATTGATTACCGCTATCATACTTCTATTAGCACTTCC
AGTGCTAGCAGCAGCAATCACCATATTATTGACAGATCGAAATTTAAACACCTCCTTCTT
TGACCCTTGCGGGGGAGGCGACCCCGTACTATTTCAACACCTATTCTGCTTCTTCG

>SampleID_467 | D35TA11TEJ | COI
TTTCGGAGCCTGATCCTGGCCTCATCGGAGCCTGTCTTAGCCAATCCTAATAGCGAATAG
AACTAACTTCCAGCCCGGTTCCCTGTTCGGAAGCGATCAAATTTTTAATGTCCTAGTTAC
AGCCCATGCATTCATTATAATTTTCTTTATGGTCATACCCATTATAATCGGGGGATTGCG
GTAACTTGATTAATCCCAGGGGCTTATAATTGGAGCCCCGGATATAGCTTTCCCACGAAT
AAATACACATAAGTTTCTGACTTCTGCCACCAGCTTTACTCTTACTTCTATCAGGTCCTC
ATAGTCGTAGAAGCAGCAGAGAGCCGGCACTGCAGGCTGAACAGTATACCCACCTTTATC
AGGAAACCTAGTACATTCGGGCCCCTCAGTAGACCTAGCAATCTTTTCCCTACACCTCGG
CAGGCGCCTCCTCCATCCTGGGCGCAATTAACTTCATTACAACATGCATTAATATGAAAA
CCTAAGTCCATACCTATATTCAACATCCCCTTGTTTGTCTGATCAGTATTGATTACCGCT
ATCATACTTCTATTAGCGACTTCCAGTGCTAGCAGCAGCAATCACCATATTATTGACAGA
TCGAAATTTAAACACCTCCTTCTTTGACCCTTGCGGGGGAGGCGACCCCGTACTAT

>SampleID_468 | D36TA2TEJ | COI
GGCACCCTTTATCTCGTATTCGGGGCCTGATCGGGTCTCGTAGGCACGGGCCTAAGTCTG
CTCATCCGAGCAGAATTAAGCCAGCCCGGAGCCCTTCTTGGAGACGACCAAATCTACAAC
GTCATTGTAACAGCACATGCATTTATTATAATTTTCTTCATAGTGATGCCTATTATAATC
GGGGGGTTTGGCAACTGATTGGTCCCACTAATAATTGGCGCACCAGACATAGCATTCCCC
CGTATAAACAACATAAGTTTTTGATTACTCCCCCCGTCTCTTTTACTCCTCTTGGCCTCC
TCTGGGGTTGAGGCAGGCGCGGGCACAGGCTGAACCGTGTACCCTCCTTTAGCCGGAAAC
CTGGCACATGCGGGCGCATCAGTAGACCTGACTATTTTCTCCCTCCACCTGGCCGGGGTC
TCATCAATCCTCGGCGCGATCAACTTTATCACTACAATTATTAATCATAAACCCCCCTGT
CATATCACAGTACCAAACCCCATTATTTGTGTGGTCCGTTCTGGTCACTGCTGTTTTACT
TTTATTATCTCTCCCCGTTCTAGCTGCTGGCATTACCATGCTTCTAACCGACCGCAATCT
TAACACAACCTTTTTCGACCCTGCTGGAGGGGGAGACCCGATCCTATACCAACATTTAGT
CTGCTTCTTT

>SampleID_682 | D39TA12CO | COI
ATCTTCTTTTCGGAGCCTGATCCGGCCTCATCGGAGCCTGTCTTAGCATCCTCAATACGA
ATAGAACTAACCCAGCCCGGTTCCCTGTTCGGAAGCGATCAAATTTTTAATGTCCTAGTT
ACAGCCCATGCATTCATTATAATTTTCTTTATGGTCATACCCATTATAATCGGGGGATTC
GGTAATTGATTAATCCCACTTATAATTGGAGCCCCGGATATAGCTTTCCCACGAATAAAT
AACATAAGTTTCTGACTTCTGCCACCAGCTTTACTCTTACTTCTATCATCCTCATACGTA
GAAGCAGGAGCCGGCACAGGCTGAACAGTATACCCACCTTTATCAGGAAACCTAGTACAT
TCGGGCCCCTCAGTAGACCTAGCAATCTTTTCCCTACACCTGGCAGGCGCCTCCTCCATC
CTGGGCGCAATTAACTTCATTACAACATGCATTAATATAAAACCTAAGTCCATACCTATA
TTCAACATCCCCTTGTTTGTCTGATCAGTATTGATTACCGCTATCATACTTCTATTAGCA
CTTCCAGTGCTAGCAGCAGCAATCACCATATTATTGACAGATCGAAATTTAAACACCTCC
TTCTTTGACCCTTGCGAGGGGAGGCGACCCCGTACTATTTCAACACCTATGCTGCTTCTT
C

>SampleID_683 | D40TA6HI | COI
TATACCTCCTATTCGGAGCCTGATCGGGCCTTATCGGAGCCTGTTTAAGTATCCTAATAC
GAATAGAACTAACCCAACCCGGCTCCCTACTTGGGAGCGATCAAATCTTTAACGTCCTAG
TCACAGCCCACGCATTCATCATAATTTTCTTTATGGTCATACCCATTATAATCGGGGGAT
TCGGTAATTGATTAATCCCACTTATAATCGGGGCCCCGGACATAGCTTTTCCACGAATAA
ACAACATAAGTTTCTGACTTCTGCCACCAGCTTTACTCTTACTTCTATCATCCTCATACG
TAGAAGCAGGAGCCGGCACAGGCTGAACAGTATACCCACCTTTATCGGGAAACTTAACAC
ATTCGGGCCCCTCAGTAGACCTAGCAATCTTTTCTTTACACCTGGCAGGCGCCTCCTCCA
TTCTAGGCGCAATTAACTTTATTACAACATGCATTAATATAAAACCCAAGTCCATACCCA
TATTTAATATTCCTCTGTTTGTCTGATCAGTACTAATTACCGCTATTATACTTCTATTAG
CACTGCCAGTACTAGCAGCAGCAATCACCATACTATTAACAGATCGAAACTTAAACACCT
CCTTCTTTGACCCTTGCGGAGGTGGCGACCCAGTGCTGTTCCAACACCTATGCTGCTTCT
TCG

>SampleID_684 | D40TA21CO | COI
ATCTTCTTTTCGGAGCCTGATCCGGCCTCATCGGAGCCTGTCTTAGCATCCTAATACGAA
TAGAACTAACCCAGCCCGGTTCCCTGTTCGGAAGCGATCAAATTTTTAATGTCCTAGTTA
CAGCCCATGCATTCATTATAATTTTCTTTATGGTCATACCCATTATAATCGGGGGATTCG
GTAATTGATTAATCCCACTTATAATTGGAGCCCCGGATATAGCTTTCCCACGAATAAATA
ACATAAGTTTCTGACTTCTGCCACCAGCTTTACTCTTACTTCTATCATCCTCATACGTAG
AAGCAGGAGCCGGCACAGGCTGAACAGTATACCCACCTTTATCAGGAAACCTAGTACATT
CGGGCCCCTCAGTAGACCTAGCAATCTTTTCCCTACACCTGGCAGGCGCCTCCTCCATCC
TGGGCGCAATTAACTTCATTACAACATGCATTAATATAAAACCTAAGTCCATACCTATAT
TCAACATCCCCTTGTTTGTCTGATCAGTATTGATTACCGCTATCATACTTCTATTAGCAC
TTCCAGTGCTAGCAGCAGCAATCACCATATTATTGACAGATCGAAATTTAAACACCTCCT
TCTTTGACCCTTGCGGGGGAGGCGACCCCGTACTATATCAACACCTATTCTGCTTCTTCG
G

>SampleID_209 | D24TB8HI | 18S_Leishmania
CTCTCGCTGTAATGCCGTGTAGTGGACTGCCATGGCGTTGACGGGAGCGGGGGATTAGGG
TTCGATTCTGGAGAGGGAGCCTGAGAAATAGCTACCACTTCTACGGAGGGCAGCAGGCGC
GCAAATTGCCCAATGTCAAAACAAAACGATGAGGCAGCGAAAAGAAATAGAGTTGTCAGT
CCATTTGGATTGTCATTTCAATGGGGGATATTTAAACCCATCCAATATCGAGTAACAATT
GGAGGACAAGTCTGGTGCCAGCACCCGCGGTAATTCCAGCTCCAAAAGCGTATATTAATG
CTGTTGCTGTTAAAGGGTTCGTAGTTGAACTGTGGGCTGTGCAGGTTTGTTCCTGGTCGT
CCCGTCCATGTAGGATTTGGTGACCCAGGCCCTTGCAGCCCGTGAACATTCAAAGAAACA
AGAAACACGGGAGTGGTTCCTTTCCTGATTTACGCATGTCATGCATGCCAGGGGGCGTCC
GTGATTTTTTACTGTGACTAAAGAAGCGTGACTAAAGCAGTCATTTGACTTGAATTAGAA
AGCATGGGATAACAAAGGAGCAGCCTCTAGGCTACCGTTTCGGCTTTTGTTGGTGTTTAA
AGGTCTATTGGAGATTATGGAGCTGTGCGACAAGTGCTTTCCCATCGCAACTTCGGTTCG
GTGTGTGGCGCCTTTGGAGGGGTTTAGTGCGTCCGGTGCGAGCTCCGGTTCGTCCGGCCG
TAACGCCTTTTCAACTCACGGCCTCTAGGAATGAAGGAGGGTAGTTCGGGGGAGAACGTA
CTGGGGCGTCAGAGGTGAAATTCTTAGACCGCACCAAGACGAACTACAGCGAAGGCATTC
TTCAAGGATACCTTCCTCAATCAAGAACCAAAGTGTGGAGATCGAAGATGATTAGAGACC
ATTGTAGTCCACACTGCAAACGATGACACCCATGAATTGGGGATCTTATGGGCCGGCCTG
CGGCAGGGTTTACCCTGTGTCAGCACCGCGCCCGCTTTTACCAACTTACGTATCTTTTCT
ATTCGGCCTTTACCGGCCACCCACGGGAATATCCTCAGCACGTTTTCTGTTTTTTCACGC
GAAAGCTTTGAGGTTACAGTCTCAGGGGGGAGTACGTTCGCAAGAGTGAAACTTAAAGAA
ATTGACGGAATGGCACCACAAGACGTGGAGCGTGCGGTTTAATTTGACTCAACACGGGGA
ACTTTACCAGATCCGGACAGGATGAGGATTGACAGATTGAGTGTTCTTTCTCGATTCCCT
GAATGGTGGTGCATGGCCGCTTTTGGTCGGTGGAGTGATTTGTTTGGTTGATTCCGTCAA
CGGACGAGATCCAAGCTGCCCAGTAGAATTCAGAATTGCCCATAGAATAGCAAACTCATC
GGCGGGTTTTACCCAACGGTGGGCCGCATTCGGTCGAATTCTTCTCTGCGGGATTCCTTT
GTAATTGCACAAGGTGAAATTTTGGGCAACAGCAGGTCTGTGATGCTCCTCAATGTTCTG
GGCGACC

>SampleID_218 | D24TB11HI | 18S_Leishmania
CCTCTCGCTGTGATGCCGTGTAGTGGACTTGCCCATGGCGTTGACGGGAGCGGGGGATTA
GGGTTCGATTCCGGAGAGGGAGCCTGAGAAATAGCTACCACTTCTACGGAGGGCAGCAGG
CGCGCAAATTGCCCAATGTCAAAACAAAACGATGAGGCAGCGAAAAGAAATAGAGTTGTC
AGTCCATTTGGATTGTCATTTCAATGGGGGATATTTAAACCCATCCAATATCGAGTAACA
ATTGGAGGACAAGTCTGGTGCCAGCACCCGCGGTAATTCCAGCTCCAAAAGCGTATATTA
ATGCTGTTGCTGTTAAAGGGTTCGTAGTTGAACTGTGGGCTGTGCAGGTTTGTTCCTGGT
CGTCCCGTCCATGTCGGATTTGGTGACCCAGGCCCTTGCAGCCCGTGAACATTCAAAGAA
ACAAGAAACACGGGAGTGGTTCCTTTCCTGATTTACGCATGTCATGCATGCCAGGGGGCG
TCCGTGATTTTTTACTGTGACTAAAGAAGCGTGACTAAAGCAGTCATTTGACTTGAATTA
GAAAGCATGGGATAACAAAGGAGCAGCCTCTAGGCTACCGTTTCGGCTTTTGTTTGTTTA
AAGTCTATTGGAGATTATGGAGCTGTGCGACAAGTGCTTTCCCATCGCAACTTCGGTTCG
GTGTGTGGCGCCTTTGGAGGGGTTTAGTGCGTCCGGTGCGAGCTCCGGTTCGTCCGGCCG
TAACGCCTTTTCAACTCACGGCCTCTAGGAATGAAGGAGGGTAGTTCGGGGGAGAACGTA
CTGGGGCGTCAGAGGTGAAATTCTTAGACCGCACCAAGACGAACTACAGCGAAGGCATTC
TTCAAGGATACCTTCCTCAATCAAGAACCAAAGTGTGGAGATCGAAGATGATTAGAGACC
ATTGTAGTCCACACTGCAAACGATGACACCCATGAATTGGGGATCTTATGGGCCGGCCTG
CGGCAGGGTTTACCCTGTGTCAGCACCGCGCCCGCTTTTACCAACTTACGTATCTTTTCT
ATTCGGCCTTTACCGGCCACCCACGGGAATATCCTCAGCACGTTTTCTGTTTTTTCACGC
GAAAGCTTTGAGGTTACAGTCTCAGGGGGGAGTACGTTCGCAAGAGTGAAACTTAAAGAA
ATTGACGGAATGGCACCACAAGACGTGGAGCGTGCGGTTTAATTTGACTCAACACGGGGA
ACTTTACCAGATCCGGACAGGATGAGGATTGACAGATTGAGTGTTCTTTCTCGATTCCCT
GAATGGTGGTGCATGGCCGCTTTTGGTCGGTGGAGTGATTTGTTTGGTTGATTCCGTCAA
CGGACGAGATCCAAGCTGCCCAGTAGAATTCAGAATTGCCCATAGAATAGCAAACTCATC
GGCGGGTTTTACCCAACGGTGGGCCGCATTCGGTCGAATTCTTCTCTGCGGGATTCCTTT
GTAATTGCACAAGGTGAAATTTTGGGCAACAGCAGGTCTGTGATGCTCCTCAATGTTCTG
GC

>SampleID_466 | D35TA9HI | 18S_Leishmania 
GTATGCGTGTAGTGGACTGCCATGGCGTTGACGGGAGCGGGGGATTAGGGTTCGATTCCG
GAGAGGGAGCCTGAGAAATAGCTACCACTTCTACGGAGGGCAGCAGGCGCGCAAATTGCC
CAATGTCAAAACAAAACGATGAGGCAGCGAAAAGAAATAGAGTTGTCAGTCCATTTGGAT
TGTCATTTCAATGGGGGATATTTAAACCCATCCAATATCGAGTAACAATTGGAGGACAAG
TCTGGTGCCAGCACCCGCGGTAATTCCAGCTCCAAAAGCGTATATTAATGCTGTTGCTGT
TAAAGGGTTCGTAGTTGAACTGTGGGCTGTGCAGGTTTGTTCCTGGTCGTCCCGTCCATG
TCGGATTTGGTGACCCAGGCCCTTGCAGCCCGTGAACATTCAAAGAAACAAGAAACACGG
GAGTGGTTCCTTTCCTGATTTACGCATGTCATGCATGCCAGGGGGCGTCCGTGATTTTTT
ACTGTGACTAAAGAAGCGTGACTAAAGCAGTCATTTGACTTGAATTAGAAAGCATGGGAT
AACAAAGGAGCAGCCTCTAGGCTACCGTTTTTGCGTCTGTGGTTTTAAAGGTCTATTGGA
GATTATGGAGCTGTGCGACAAGTGCTTTCCCATCGCAACTTCGGTTCGGTGTGTGGCGCC
TTTGGAGGGGTTTAGTGCGTCCGGTGCGAGCTCCGGTTCGTCCGGCCGTAACGCCTTTTC
AACTCACGGCCTCTAGGAATGAAGGAGGGTAGTTCGGGGGAGAACGTACTGGGGCGTCAG
AGGTGAAATTCTTAGACCGCACCAAGACGAACTACAGCGAAGGCATTCTTCAAGGATACC
TTCCTCAATCAAGAACCAAAGTGTGGAGATCGAAGATGATTAGAGACCATTGTAGTCCAC
ACTGCAAACGATGACACCCATGAATTGGGGATCTTATGGGCCGGCCTGCGGCAGGGTTTA
CCCTGTGTCAGCACCGCGCCCGCTTTTACCAACTTACGTATCTTTTCTATTCGGCCTTTA
CCGGCCACCCACGGGAATATCCTCAGCACGTTTTCTGTTTTTTCACGCGAAAGCTTTGAG
GTTACAGTCTCAGGGGGGAGTACGTTCGCAAGAGTGAAACTTAAAGAAATTGACGGAATG
GCACCACAAGACGTGGAGCGTGCGGTTTAATTTGACTCAACACGGGGAACTTTACCAGAT
CCGGACAGGATGAGGATTGACAGATTGAGTGTTCTTTCTCGATTCCCTGAATGGTGGTGC
ATGGCCGCTTTTGGTCGGTGGAGTGATTTGTTTGGTTGATTCCGTCAACGGACGAGATCC
AAGCTGCCCAGTAGAATTCAGAATTGCCCATAGAATAGCAAACTCATCGGCGGGTTTTAC
CCAACGGTGGGCCGCATTCGGTCGAATTCTTCTCTGCGGGATTCCTTTGTAATTGCACAA
GGTGAAATTTTGGGCAACAGCAGGTCTGTGATGCTCCTCAATGTTCTGGGCAC

>SampleID_499 | D37TAXHI | 18S_Leishmania
GTATGCCGTGTAGTGGACTGCCATGGCGTTGACGGGAGCGGGGGATTAGGGTTCGATTCC
GGAGAGGGAGCCTGAGAAATAGCTACCACTTCTACGGAGGGCAGCAGGCGCGCAAATTGC
CCAATGTCAAAACAAAACGATGAGGCAGCGAAAAGAAATAGAGTTGTCAGTCCATTTGGA
TTGTCATTTCAATGGGGGATATTTAAACCCATCCAATATCGAGTAACAATTGGAGGACAA
GTCTGGTGCCAGCACCCGCGGTAATTCCAGCTCCAAAAGCGTATATTAATGCTGTTGCTG
TTAAAGGGTTCGTAGTTGAACTGTGGGCTGTGCAGGTTTGTTCCTGGTCGTCCCGTCCAT
GTCGGATTTGGTGACCCAGGCCCTTGCAGCCCGTGAACATTCAAAGAAACAAGAAACACG
GGAGTGGTTCCTTTCCTGATTTACGCATGTCATGCATGCCAGGGGGCGTCCGTGATTTTT
TACTGTGACTAAAGAAGCGTGACTAAAGCAGTCATTTGACTTGAATTAGAAAGCATGGGA
TAACAAAGGAGCAGCCTCYAGGCTACCGTTTCGGCTTTTGTTGGTTTTAAAGGTCTATTG
GAGATTATGGAGCTGTGCGACAAGTGCTTTCCCATCGCAACTTCGGTTCGGTGTGTGGCG
CCTTTGGAGGGGTTTAGTGCGTCCGGTGCGAGCTCCGGTTCGTCCGGCCGTAACGCCTTT
TCAACTCACGGCCTCTAGGAATGAAGGAGGGTAGTTCGGGGGAGAACGTACTGGGGCGTC
AGAGGTGAAATTCTTAGACCGCACCAAGACGAACTACAGCGAAGGCATTCTTCAAGGATA
CCTTCCTCAATCAAGAACCAAAGTGTGGAGATCGAAGATGATTAGAGACCATTGTAGTCC
ACACTGCAAACGATGACACCCATGAATTGGGGATCTTATGGGCCGGCCTGCGGCAGGGTT
TACCCTGTGTCAGCACCGCGCCCGCTTTTACCAACTTACGTATCTTTTCTATTCGGCCTT
TACCGGCCACCCACGGGAATATCCTCAGCACGTTTTCTGTTTTTTCACGCGAAAGCTTTG
AGGTTACAGTCTCAGGGGGGAGTACGTTCGCAAGAGTGAAACTTAAAGAAATTGACGGAA
TGGCACCACAAGACGTGGAGCGTGCGGTTTAATTTGACTCAACACGGGGAACTTTACCAG
ATCCGGACAGGATGAGGATTGACAGATTGAGTGTTCTTTCTCGATTCCCTGAATGGTGGT
GCATGGCCGCTTTTGGTCGGTGGAGTGATTTGTTTGGTTGATTCCGTCAACGGACGAGAT
CCAAGCTGCCCAGTAGAATTCAGAATTGCCCATAGAATAGCAAACTCATCGGCGGGTTTT
ACCCAACGGTGGGCCGCATTCGGTCGAATTCTTCTCTGCGGGATTCCTTTGTAATTGCAC
AAGGTGAAATTTTGGGCAACAGCAGGTCTGTGATGCTCCTCAATGTTCTGGGCGACACGC

>SampleID_652 | D42TB10HI | 18S_Leishmania
GGGTTCGATTCCGGAGAGGGAGCCTGAGAAATAGCTACCACTTCTACGGAGGGCAGCAGG
CGCGCAAATTGCCCAATGTCAAAACAAAACGATGAGGCAGCGAAAAGAAATAGAGTTGTC
AGTCCATTTGGATTGTCATTTCAATGGGGGATATTTAAACCCATCCAATATCGAGTAACA
ATTGGAGGACAAGTCTGGTGCCAGCACCCGCGGTAATTCCAGCTCCAAAAGCGTATATTA
ATGCTGTTGCTGTTAAAGGGTTCGTAGTTGAACTGTGGGCTGTGCAGGTTTGTTCCTGGT
CGTCCCGTCCATGTMGGATTTGGTGACCCAGGCCCTTGCAGCCCGTGAACATTCAAAGAA
ACAAGAAACACGGGAGTGGTTCCTTTCCTGATTTACGCATGTCATGCATGCCAGGGGGCG
TCCGTGATTTTTTACTGTGACTAAAGAAGCGTGACTAAAGCAGTCATTTGACTTGAATTA
GAAAGCATGGGATAACAAAGGAGCAGCCTCTAGGCTACCGTTTCGGCTTTTGTTGSTGTT
TAAGGTCTATTGGAGATTATGGAGCTGTGCGACAAGTGCTTTCCCATCGCAACTTCGGTT
CGGTGTGTGGCGCCTTTGGAGGGGTTTAGTGCGTCCGGTGCGAGCTCCGGTTCGTCCGGC
CGTAACGCCTTTTCAACTCACGGCCTCTAGGAATGAAGGAGGGTAGTTCGGGGGAGAACG
TACTGGGGCGTCAGAGGTGAAATTCTTAGACCGCACCAAGACGAACTACAGCGAAGGCAT
TCTTCAAGGATACCTTCCTCAATCAAGAACCAAAGTGTGGAGATCGAAGATGATTAGAGA
CCATTGTAGTCCACACTGCAAACGATGACACCCATGAATTGGGGATCTTATGGGCCGGCC
TGCGGCAGGGTTTACCCTGTGTCAGCACCGCGCCCGCTTTTACCAACTTACGTATCTTTT
CTATTCGGCCTTTACCGGCCACCCACGGGAATATCCTCAGCACGTTTTCTGTTTTTTCAC
GCGAAAGCTTTGAGGTTACAGTCTCAGGGGGGAGTACGTTCGCAAGAGTGAAACTTAAAG
AAATTGACGGAATGGCACCACAAGACGTGGAGCGTGCGGTTTAATTTGACTCAACACGGG
GAACTTTACCAGATCCGGACAGGATGAGGATTGACAGATTGAGTGTTCTTTCTCGATTCC
CTGAATGGTGGTGCATGGCCGCTTTTGGTCGGTGGAGTGATTTGTTTGGTTGATTCCGTC
AACGGACGAGATCCAAGCTGCCCAGTAGAATTCAGAATTGCCCATAGAATAGCAAACTCA
TCGGCGGGTTTTACCCAACGGTGGGCCGCATTCGGTCGAATTCTTCTCTGCGGGATTCCT
TTGTAATTGCACAAGGTGAAATTTTGGGCAACAGCAGGTCTGTGATGCTCCTCAATGTTC
TGG

>SampleID_775 | D48TA3HI | 18S_Leishmania
TGCCAGAACATTGAGGAGCATCACAGACCTGCTGTTGCCCAAAATTTCACCTTGTGCAAT
TACAAAGGAATCCCGCAGAGAAGAATTCGACCGAATGCGGCCCACCGTTGGGTAAAACCC
GCCGATGAGTTTGCTATTCTATGGGCAATTCTGAATTCTACTGGGCAGCTTGGATCTCGT
CCGTTGACGGAATCAACCAAACAAATCACTCCACCGACCAAAAGCGGCCATGCACCACCA
TTCAGGGAATCGAGAAAGAACACTCAATCTGTCAATCCTCATCCTGTCCGGATCTGGTAA
AGTTCCCCGTGTTGAGTCAAATTAAACCGCACGCTCCACGTCTTGTGGTGCCATTCCGTC
AATTTCTTTAAGTTTCACTCTTGCGAACGTACTCCCCCCTGAGACTGTAACCTCAAAGCT
TTCGCGTGAAAAAACAGAAAACGTGCTGAGGATATTCCCGTGGGTGGCCGGTAAAGGCCG
AATAGAAAAGATACGTAAGTTGGTAAAAGCGGGCGCGGTGCTGACACAGGGTAAACCCTG
CCGCAGGCCGGCCCATAAGATCCCCAATTCATGGGTGTCATCGTTTGCAGTGTGGACTAC
AATGGTCTCTAATCATCTTCGATCTCCACACTTTGGTTCTTGATTGAGGAAGGTATCCTT
GAAGAATGCCTTCGCTGTAGTTCGTCTTGGTGCGGTCTAAGAATTTCACCTCTGACGCCC
CAGTACGTTCTCCCCCGAACTACCCTCCTTCATTCCTAGAGGCCGTGAGTTGAAAAGGCG
TTACGGCCGGACGAACCGGAGCTCGCACCGGACGCACTAAACCCCTCCAAAGGCGCCACA
CACCGAACCGAAGTTGCGATGGGAAAGCACTTGTCGCACAGCTCCATAATCTCCAATAGA
CCTTTAAACCAACAAAAGCCGAAACGGTAGCCTAGAGGCTGCTCCTTTGTTATCCCATGC
TTTCTAATTCAAGTCAAATGACTGCTTTAGTCACGCTTCTTTAGTCACAGTAAAAAATCA
CGGACGCCCCCAGGCATGCATGACATGCGTAAATCAGGAAAGGAACCACTCCCGTGTTTC
TTGTTTCTTTGAATGTTCACGGGCTGCAAGGGCCTGGGTCACCAAATCCGACATGGACGG
GACGACCAGGAACAAACCTGCACAGCCCACAGTTCAACTACGAACCCTTTAACAGCAACA
GCATTAATATACGCTTTTGGAGCTGGAATTACCGCGGGTGCTGGCACCAGACTTGTCCTC
CAATTGTTACTCGATATTGGATGGGTTTAAATATCCCCCATTGAAATGACAATCCAAATG
GACTGACAACTCTATTTCTTTTCGCTGCCTCATCGTTTTGTTTTGACATTGGGCAATTTG
CGCGCCTGCAGCCCTCCGTAGAAGTGGTAGCTATTTCTCAGGCTCCCTCTCCAGAATCGA
ACCCTAATCCCCCGCTCCCGTCAACGCCATGGCAGTCCACTACAC

>SampleID_788 | D49TB3HI | 18S_Leishmania
TGTGATGGCCGTGTAGTGGACTGCCATGGCGTTGACGGGAGCGGGGGATTCGGGTTCGAT
TCTGGAGAGGGAGCCTGAGAAATAGCTACCACTTCTACGGAGGGCAGCAGGCGCGCAAAT
TGCCCAATGTCAAAACAAAACGATGAGGCAGCGAAAAGAAATAGAGTTGTCAGTCCATTT
GGATTGTCATTTCAATGGGGGATATTTAAACCCATCCAATATCGAGTAACAATTGGAGGA
CAAGTCTGGTGCCAGCACCCGCGGTAATTCCAGCTCCAAAAGCGTATATTAATGCTGTTG
CTGTTAAAGGGTTCGTAGTTGAACTGTGGGCTGTGCAGGTTTGTTCCTGGTCGTCCCGTC
CATGTCGGATTTGGTGACCCAGGCCCTTGCAGCCCGTGAACATTCAAAGAAACAAGAAAC
ACGGGAGTGGTTCCTTTCCTGATTTACGCATGTCATGCATGCCAGGGGGCGTCCGTGATT
TTTTACTGTGACTAAAGAAGCGTGACTAAAGCAGTCATTTGACTTGAATTAGAAAGCATG
GGATAACAAAGGAGCAGCCTCTAGGCTACCGTTTCGGCTTTTGTTGGTTTTAAAGGTCTA
TTGGAGATTATGGAGCTGTGCGACAAGTGCTTTCCCATCGCAACTTCGGTTCGGTGTGTG
GCGCCTTTGGAGGGGTTTAGTGCGTCCGGTGCGAGCTCCGGTTCGTCCGGCCGTAACGCC
TTTTCAACTCACGGCCTCTAGGAATGAAGGAGGGTAGTTCGGGGGAGAACGTACTGGGGC
GTCAGAGGTGAAATTCTTAGACCGCACCAAGACGAACTACAGCGAAGGCATTCTTCAAGG
ATACCTTCCTCAATCAAGAACCAAAGTGTGGAGATCGAAGATGATTAGAGACCATTGTAG
TCCACACTGCAAACGATGACACCCATGAATTGGGGATCTTATGGGCCGGCCTGCGGCAGG
GTTTACCCTGTGTCAGCACCGCGCCCGCTTTTACCAACTTACGTATCTTTTCTATTCGGC
CTTTACCGGCCACCCACGGGAATATCCTCAGCACGTTTTCTGTTTTTTCACGCGAAAGCT
TTGAGGTTACAGTCTCAGGGGGGAGTACGTTCGCAAGAGTGAAACTTAAAGAAATTGACG
GAATGGCACCACAAGACGTGGAGCGTGCGGTTTAATTTGACTCAACACGGGGAACTTTAC
CAGATCCGGACAGGATGAGGATTGACAGATTGAGTGTTCTTTCTCGATTCCCTGAATGGT
GGTGCATGGCCGCTTTTGGTCGGTGGAGTGATTTGTTTGGTTGATTCCGTCAACGGACGA
GATCCAAGCTGCCCAGTAGAATTCAGAATTGCCCATAGAATAGCAAACTCATCGGCGGGT
TTTACCCAACGGTGGGCCGCATTCGGTCGAATTCTTCTCTGCGGGATTCCTTTGTAATTG
CACAAGGTGAAATTTTGGGCAACAGCAGGTCTGTGATGCTCCTCAATGTTCTGGGCGA

>SampleID_819 | D50TB9HI | 18S_Leishmania
ACTTCTACGGAGGGCAGCAGGCGCGCAAATTGCCCAATGTCAAAACAAAACGATGAGGCA
GCGAAAAGAAATAGAGTTGTCAGTCCATTTGGATTGTCATTTCAATGGGGGATATTTAAA
CCCATCCAATATCGAGTAACAATTGGAGGACAAGTCTGGTGCCAGCACCCGCGGTAATTC
CAGCTCCAAAAGCGTATATTAATGCTGTTGCTGTTAAAGGGTTCGTAGTTGAACTGTGGG
CTGTGCAGGTTTGTTCCTGGTCGTCCCGTCCATGTCGGATTTGGTGACCCAGGCCCTTGC
AGCCCGTGAACATTCAAAGAAACAAGAAACACGGGAGTGGTTCCTTTCCTGATTTACGCA
TGTCATGCATGCCAGGGGGCGTCCGTGATTTTTTACTGTGACTAAAGAAGCGTGACTAAA
GCAGTCATTTGACTTGAATTAGAAAGCATGGGATAACAAAGGAGCAGCCTCTAGGCTACC
GTTTCGGCTTTTGTTGTGTTTAAAGGTCTATTGGAGATTATGGAGCTGTGCGACAAGTGC
TTTCCCATCGCAACTTCGGTTCGGTGTGTGGCGCCTTTGGAGGGGTTTAGTGCGTCCGGT
GCGAGCTCCGGTTCGTCCGGCCGTAACGCCTTTTCAACTCACGGCCTCTAGGAATGAAGG
AGGGTAGTTCGGGGGAGAACGTACTGGGGCGTCAGAGGTGAAATTCTTAGACCGCACCAA
GACGAACTACAGCGAAGGCATTCTTCAAGGATACCTTCCTCAATCAAGAACCAAAGTGTG
GAGATCGAAGATGATTAGAGACCATTGTAGTCCACACTGCAAACGATGACACCCATGAAT
TGGGGATCTTATGGGCCGGCCTGCGGCAGGGTTTACCCTGTGTCAGCACCGCGCCCGCTT
TTACCAACTTACGTATCTTTTCTATTCGGCCTTTACCGGCCACCCACGGGAATATCCTCA
GCACGTTTTCTGTTTTTTCACGCGAAAGCTTTGAGGTTACAGTCTCAGGGGGGAGTACGT
TCGCAAGAGTGAAACTTAAAGAAATTGACGGAATGGCACCACAAGACGTGGAGCGTGCGG
TTTAATTTGACTCAACACGGGGAACTTTACCAGATCCGGACAGGATGAGGATTGACAGAT
TGAGTGTTCTTTCTCGATTCCCTGAATGGTGGTGCATGGCCGCTTTTGGTCGGTGGAGTG
ATTTGTTTGGTTGATTCCGTCAACGGACGAGATCCAAGCTGCCCAGTAGAATTCAGAATT
GCCCATAGAATAGCAAACTCATCGGCGGGTTTTACCCAACGGTGGGCCGCATTCGGTCGA
ATTCTTCTCTGCGGGATTCCTTTGTAATTGCACAAGGTGAAATTTTGGGCAACAGCAGGT
CTGTGATGCTCCTCAATGTTCTGGGCA

>SampleID_831 | D50TA5HI | 18S_Leishmania
GTGTAGTGGACTGCCATGGCGTTGACGGGAGCGGGGGATTAGGGTTCGATTCCGGAGAGG
GAGCCTGAGAAATAGCTACCACTTCTACGGAGGGCAGCAGGCGCGCAAATTGCCCAATGT
CAAAACAAAACGATGAGGCAGCGAAAAGAAATAGAGTTGTCAGTCCATTTGGATTGTCAT
TTCAATGGGGGATATTTAAACCCATCCAATATCGAGTAACAATTGGAGGACAAGTCTGGT
GCCAGCACCCGCGGTAATTCCAGCTCCAAAAGCGTATATTAATGCTGTTGCTGTTAAAGG
GTTCGTAGTTGAACTGTGGGCTGTGCAGGTTTGTTCCTGGTCGTCCCGTCCATGTCGGAT
TTGGTGACCCAGGCCCTTGCAGCCCGTGAACATTCAAAGAAACAAGAAACACGGGAGTGG
TTCCTTTCCTGATTTACGCATGTCATGCATGCCAGGGGGCGTCCGTGATTTTTTACTGTG
ACTAAAGAAGCGTGACTAAAGCAGTCATTTGACTTGAATTAGAAAGCATGGGATAACAAA
GGAGCAGCCTCTAGGCTACCGTTTCGGCTTTTGTTGGTTTTAAAGGTCTATTGGAGATTA
TGGAGCTGTGCGACAAGTGCTTTCCCATCGCAACTTCGGTTCGGTGTGTGGCGCCTTTGG
AGGGGTTTAGTGCGTCCGGTGCGAGCTCCGGTTCGTCCGGCCGTAACGCCTTTTCAACTC
ACGGCCTCTAGGAATGAAGGAGGGTAGTTCGGGGGAGAACGTACTGGGGCGTCAGAGGTG
AAATTCTTAGACCGCACCAAGACGAACTACAGCGAAGGCATTCTTCAAGGATACCTTCCT
CAATCAAGAACCAAAGTGTGGAGATCGAAGATGATTAGAGACCATTGTAGTCCACACTGC
AAACGATGACACCCATGAATTGGGGATCTTATGGGCCGGCCTGCGGCAGGGTTTACCCTG
TGTCAGCACCGCGCCCGCTTTTACCAACTTACGTATCTTTTCTATTCGGCCTTTACCGGC
CACCCACGGGAATATCCTCAGCACGTTTTCTGTTTTTTCACGCGAAAGCTTTGAGGTTAC
AGTCTCAGGGGGGAGTACGTTCGCAAGAGTGAAACTTAAAGAAATTGACGGAATGGCACC
ACAAGACGTGGAGCGTGCGGTTTAATTTGACTCAACACGGGGAACTTTACCAGATCCGGA
CAGGATGAGGATTGACAGATTGAGTGTTCTTTCTCGATTCCCTGAATGGTGGTGCATGGC
CGCTTTTGGTCGGTGGAGTGATTTGTTTGGTTGATTCCGTCAACGGACGAGATCCAAGCT
GCCCAGTAGAATTCAGAATTGCCCATAGAATAGCAAACTCATCGGCGGGTTTTACCCAAC
GGTGGGCCGCATTCGGTCGAATTCTTCTCTGCGGGATTCCTTTGTAATTGCACAAGGTGA
AATTTTGGGCAACAGCAGGTCTGTGATGCTCCTCATGTTCTGGCACGC
